# Supplementary material for: The gene fmt, encoding tRNAfMet-formyl transferase, is essential for normal growth of M. bovis, but not for viability
Source: Sci Rep. 2017 Nov 9;7:15161. doi: 10.1038/s41598-017-15618-9 (PMC5680289; doi:10.1038/s41598-017-15618-9)
Supplement: Supplementary file 2 — Supplementary dataset 1 [file 41598_2017_15618_MOESM2_ESM.xls]

## Sheet: proteinGroups1 perseus
Protein IDs	Majority protein IDs	Fasta headers	Razor + unique peptides	Student's t-test p-value Intensity 147_Intensity 150	Student's t-test Difference Intensity 147_Intensity 150	Intensity 147 1	Intensity 147 2	Intensity 147 3	Intensity 150 1	Intensity 150 2	Intensity 150 3	LFQ intensity 147 1	LFQ intensity 147 2	LFQ intensity 147 3	LFQ intensity 150 1	LFQ intensity 150 2	LFQ intensity 150 3	Identification type 147 1	Identification type 147 2	Identification type 147 3	Identification type 150 1	Identification type 150 2	Identification type 150 3	MS/MS Count 147 1	MS/MS Count 147 2	MS/MS Count 147 3	MS/MS Count 150 1	MS/MS Count 150 2	MS/MS Count 150 3	GOBP name	GOMF name	KEGG name	GOCC name	Peptides	Unique peptides	Sequence coverage [%]	Unique + razor sequence coverage [%]	Unique sequence coverage [%]	Mol. weight [kDa]	Q-value	Score	Intensity	MS/MS Count	Peptide counts (razor+unique)	Razor + unique peptides 147 1	Razor + unique peptides 147 2	Razor + unique peptides 147 3	Razor + unique peptides 150 1	Razor + unique peptides 150 2
P9WND3	P9WND3	>sp|P9WND3|FMT_MYCTU Methionyl-tRNA formyltransferase OS=Mycobacterium tuberculosis (strain ATCC 25618 / H37Rv) GN=fmt PE=1 SV=1	12	3.90354e-06	11.8054	28.134	29.1531	29.1289	17	17	17	28.1627	28.446	28.4206	17	17	17	By MS/MS	By MS/MS	By MS/MS	By matching	By matching	By matching	7	14	15	0	0	0					12	12	46.2	46.2	46.2	32.691	0	55.028	1478600000	36	12	11	11	12	0	0
P9WNR7	P9WNR7	>sp|P9WNR7|ECCB1_MYCTU ESX-1 secretion system ATPase EccB1 OS=Mycobacterium tuberculosis (strain ATCC 25618 / H37Rv) GN=eccB1 PE=1 SV=1	5	0.0111309	1.93852	25.2353	26.6157	25.9314	24.148	24.175	23.6438	25.5642	25.5448	25.5337	17	17	17	By MS/MS	By MS/MS	By MS/MS	By MS/MS	By matching	By MS/MS	3	4	2	1	0	2					5	5	14.2	14.2	14.2	51.092	0	37.864	256960000	12	5	3	5	3	3	2
I6YD99	I6YD99	>sp|I6YD99|Y2386_MYCTU Uncharacterized protein Rv2386A/RVBD_2386A OS=Mycobacterium tuberculosis (strain ATCC 25618 / H37Rv) GN=Rv2386A PE=1 SV=1	3	0.0226427	8.93891	27.8464	28.6364	28.7239	24.39	17	17	27.9122	28.0058	28.0302	17	17	17	By MS/MS	By MS/MS	By MS/MS	By matching	By matching	By matching	3	1	3	0	0	0					3	3	82.6	82.6	82.6	7.5714	0	39.638	1123900000	7	3	3	3	3	1	0
O53692;Q6MX18	O53692	>sp|O53692|ESXG_MYCTU ESAT-6-like protein EsxG OS=Mycobacterium tuberculosis (strain ATCC 25618 / H37Rv) GN=esxG PE=1 SV=1	3	6.29892e-07	9.81392	26.4976	27.1088	26.8353	17	17	17	26.5693	26.4123	26.1881	17	17	17	By MS/MS	By MS/MS	By MS/MS	By matching	By matching	By matching	2	2	2	0	0	0				extracellular region	3	3	59.8	59.8	59.8	9.7778	0	32.506	359220000	6	NaN	3	3	3	0	0
P95029	P95029	>tr|P95029|P95029_MYCTU 3-oxoacyl-ACP synthase OS=Mycobacterium tuberculosis (strain ATCC 25618 / H37Rv) GN=fas PE=1 SV=3	167	0.00912754	0.999126	34.1881	34.7569	34.8662	33.5668	33.6445	33.6026	34.1524	34.0892	34.1653	33.4396	33.3753	33.3846	By MS/MS	By MS/MS	By MS/MS	By MS/MS	By MS/MS	By MS/MS	311	307	306	191	189	180	biosynthetic process;carboxylic acid biosynthetic process;carboxylic acid metabolic process;cellular biosynthetic process;cellular ketone metabolic process;cellular lipid metabolic process;cellular metabolic process;cellular process;fatty acid biosynthetic process;fatty acid metabolic process;growth;lipid biosynthetic process;lipid metabolic process;metabolic process;monocarboxylic acid metabolic…	catalytic activity;enoyl-[acyl-carrier-protein] reductase (NADH) activity;fatty acid synthase activity;oxidoreductase activity;oxidoreductase activity, acting on the CH-CH group of donors;oxidoreductase activity, acting on the CH-CH group of donors, NAD or NADP as acceptor;transferase activity;transferase activity, transferring acyl groups;transferase activity, transferring acyl groups other than…	Fatty acid biosynthesis	cell part;cell wall;cytoplasmic part;cytosol;cytosolic part;external encapsulating structure;fatty acid synthase complex;intracellular part;macromolecular complex;membrane;plasma membrane;protein complex	167	167	63.4	63.4	63.4	326.25	0	323.31	119120000000	1484	167	153	155	158	135	141
O05805	O05805	>tr|O05805|O05805_MYCTU Uncharacterized protein OS=Mycobacterium tuberculosis (strain ATCC 25618 / H37Rv) GN=Rv2854 PE=1 SV=1	6	0.0114868	1.20418	25.8011	25.8332	25.6995	24.828	24.8578	24.0355	25.8172	25.0971	25.1468	17	17	17	By MS/MS	By MS/MS	By MS/MS	By matching	By MS/MS	By matching	2	2	3	0	0	0				cell part;cell wall;cytoplasmic part;cytosol;external encapsulating structure;intracellular part	6	6	19.4	19.4	19.4	38.223	0	19.392	250120000	7	6	4	4	6	4	2
O53164	O53164	>tr|O53164|O53164_MYCTU ABC transporter OS=Mycobacterium tuberculosis (strain ATCC 25618 / H37Rv) GN=Rv1473 PE=1 SV=1	11	0.00125106	2.20075	27.6018	27.9394	28.0015	26.0962	25.2715	25.5728	27.0989	27.1375	27.5389	26.2475	25.5935	25.9319	By MS/MS	By MS/MS	By MS/MS	By MS/MS	By MS/MS	By MS/MS	7	5	9	3	1	1	ATP catabolic process;ATP metabolic process;catabolic process;cellular catabolic process;cellular metabolic process;cellular nitrogen compound catabolic process;cellular nitrogen compound metabolic process;cellular process;heterocycle catabolic process;heterocycle metabolic process;metabolic process;nitrogen compound metabolic process;nucleobase-containing compound catabolic process;nucleobase-co…	adenyl nucleotide binding;adenyl ribonucleotide binding;ATP binding;ATPase activity;binding;catalytic activity;hydrolase activity;hydrolase activity, acting on acid anhydrides;hydrolase activity, acting on acid anhydrides, in phosphorus-containing anhydrides;nucleoside-triphosphatase activity;nucleotide binding;purine nucleotide binding;purine ribonucleoside triphosphate binding;purine ribonucleo…		cell part;cell wall;cytoplasmic part;cytosol;external encapsulating structure;intracellular part;membrane;plasma membrane	11	11	25.5	25.5	25.5	58.424	0	69.302	891940000	26	11	10	8	9	4	4
O53695	O53695	>sp|O53695|MYCP3_MYCTU Mycosin-3 OS=Mycobacterium tuberculosis (strain ATCC 25618 / H37Rv) GN=mycP3 PE=1 SV=1	7	0.00217458	1.55376	28.8518	29.3879	29.27	27.7759	27.757	27.3157	28.7142	28.5603	28.5376	27.5473	27.8161	27.7372	By MS/MS	By MS/MS	By MS/MS	By MS/MS	By MS/MS	By MS/MS	7	11	10	5	3	3	growth;macromolecule metabolic process;metabolic process;primary metabolic process;protein metabolic process;proteolysis	catalytic activity;endopeptidase activity;hydrolase activity;peptidase activity;peptidase activity, acting on L-amino acid peptides;serine hydrolase activity;serine-type endopeptidase activity;serine-type peptidase activity		cell part;cell wall;external encapsulating structure;extracellular region;integral to membrane;integral to plasma membrane;intrinsic to membrane;intrinsic to plasma membrane;membrane part;plasma membrane part	7	7	26.2	26.2	26.2	46.127	0	233.92	2458000000	39	7	7	7	7	6	6
O05598	O05598	>sp|O05598|Y1013_MYCTU Putative ligase Rv1013 OS=Mycobacterium tuberculosis (strain ATCC 25618 / H37Rv) GN=pks16 PE=1 SV=2	24	0.00271065	1.4104	30.4441	30.6113	31.01	29.5083	29.0527	29.2733	30.3068	30.1188	30.0594	29.4047	29.0629	29.245	By MS/MS	By MS/MS	By MS/MS	By MS/MS	By MS/MS	By MS/MS	34	23	32	14	11	14		catalytic activity;ligase activity		cell part;cell wall;external encapsulating structure;membrane;plasma membrane	24	24	43.9	43.9	43.9	58.467	0	174.16	7232900000	128	24	21	20	24	20	17
O53930	O53930	>tr|O53930|O53930_MYCTU Membrane protein OS=Mycobacterium tuberculosis (strain ATCC 25618 / H37Rv) GN=Rv1779c PE=1 SV=1	11	0.0197139	1.31395	27.2307	27.5806	28.0221	26.8241	26.0208	26.0466	27.2385	26.8083	27.002	26.5619	26.2465	26.4448	By MS/MS	By MS/MS	By MS/MS	By MS/MS	By MS/MS	By MS/MS	6	5	5	3	1	2				cell part;cytoplasmic part;cytosol;extracellular region;intracellular part	11	11	23.3	23.3	23.3	63.511	0	60.76	886990000	22	11	7	8	9	6	4
P95231	P95231	>sp|P95231|CYSE_MYCTU Serine acetyltransferase OS=Mycobacterium tuberculosis (strain ATCC 25618 / H37Rv) GN=cysE PE=1 SV=1	6	0.00163086	3.17241	26.3441	27.3529	27.0137	23.4525	23.4179	24.3231	26.2895	26.0831	25.8184	25.3324	17	25.7475	By MS/MS	By MS/MS	By MS/MS	By MS/MS	By matching	By MS/MS	5	3	4	0	0	1	amine biosynthetic process;amine metabolic process;biosynthetic process;carboxylic acid biosynthetic process;carboxylic acid metabolic process;cellular amine metabolic process;cellular amino acid biosynthetic process;cellular amino acid metabolic process;cellular biosynthetic process;cellular ketone metabolic process;cellular metabolic process;cellular nitrogen compound biosynthetic process;cellu…	acetyltransferase activity;catalytic activity;O-acetyltransferase activity;O-acyltransferase activity;serine O-acetyltransferase activity;serine O-acyltransferase activity;transferase activity;transferase activity, transferring acyl groups;transferase activity, transferring acyl groups other than amino-acyl groups	Cysteine and methionine metabolism;Sulfur metabolism	cell part;cytoplasmic part;cytosol;intracellular part	6	6	35.8	35.8	35.8	23.77	0	17.442	435770000	13	6	5	6	6	2	1
P96284	P96284	>sp|P96284|PKS15_MYCTU Putative inactive phenolphthiocerol synthesis polyketide synthase type I Pks15 OS=Mycobacterium tuberculosis (strain ATCC 25618 / H37Rv) GN=pks15 PE=1 SV=2	20	0.0145441	1.31107	30.5172	31.3459	31.4994	29.84	29.6427	29.9466	30.6056	30.5853	30.6763	29.8405	29.6431	29.7301	By MS/MS	By MS/MS	By MS/MS	By MS/MS	By MS/MS	By MS/MS	24	31	33	15	16	14	biosynthetic process;cellular biosynthetic process;cellular lipid metabolic process;cellular metabolic process;cellular process;glycolipid biosynthetic process;glycolipid metabolic process;lipid biosynthetic process;lipid metabolic process;membrane lipid biosynthetic process;membrane lipid metabolic process;metabolic process;primary metabolic process	binding;catalytic activity;cofactor binding;transferase activity		cell part;cytoplasmic part;cytosol;intracellular part	21	19	42.7	39.3	38.1	51.701	0	302.1	10136000000	133	20	14	19	20	15	15
P96267	P96267	>tr|P96267|P96267_MYCTU Alpha/beta hydrolase OS=Mycobacterium tuberculosis (strain ATCC 25618 / H37Rv) GN=Rv0421c PE=1 SV=1	6	0.0129246	1.42575	27.2195	27.74	27.3834	25.4307	26.3517	26.2831	26.9007	26.9519	26.8914	26.0508	26.1183	26.0683	By MS/MS	By MS/MS	By MS/MS	By MS/MS	By MS/MS	By MS/MS	7	9	6	2	4	2				cell part;cytoplasmic part;cytosol;intracellular part	6	6	45.9	45.9	45.9	21.738	0	18.83	768020000	30	6	6	6	4	3	5
Q50631	Q50631	>tr|Q50631|Q50631_MYCTU Oxidoreductase OS=Mycobacterium tuberculosis (strain ATCC 25618 / H37Rv) GN=fadD9 PE=1 SV=1	28	0.0157636	1.39362	29.2329	29.921	29.9773	28.5926	27.8179	28.5399	29.3428	29.1221	29.1024	28.5808	27.901	28.3755	By MS/MS	By MS/MS	By MS/MS	By MS/MS	By MS/MS	By MS/MS	22	28	31	14	8	17		catalytic activity;L-aminoadipate-semialdehyde dehydrogenase activity;ligase activity;oxidoreductase activity;oxidoreductase activity, acting on the aldehyde or oxo group of donors;oxidoreductase activity, acting on the aldehyde or oxo group of donors, NAD or NADP as acceptor		cell part;cytoplasmic part;cytosol;intracellular part;membrane;plasma membrane	28	26	33	33	31.8	127.33	0	176.25	3736100000	120	28	18	24	23	16	14
O53398	O53398	>tr|O53398|O53398_MYCTU Oxidoreductase OS=Mycobacterium tuberculosis (strain ATCC 25618 / H37Rv) GN=Rv1050 PE=1 SV=3	5	0.0278262	5.22184	25.271	25.0454	25.4901	21.1773	17	21.9637	25.271	17	17	17	17	17	By MS/MS	By MS/MS	By MS/MS	By MS/MS	By matching	By matching	1	1	2	1	0	0	metabolic process;oxidation-reduction process	catalytic activity;oxidoreductase activity		cell part;extracellular region;membrane;plasma membrane	5	5	21.3	21.3	21.3	32.497	0	10.699	128700000	5	5	3	3	2	2	0
O07414	O07414	>tr|O07414|O07414_MYCTU Mammalian cell entry protein OS=Mycobacterium tuberculosis (strain ATCC 25618 / H37Rv) GN=mce1B PE=1 SV=1	8	0.0311379	1.02995	27.1796	28.2293	27.9036	26.8514	26.7297	26.6415	26.8599	27.2041	27.206	26.967	26.8702	26.8007	By MS/MS	By MS/MS	By MS/MS	By MS/MS	By MS/MS	By MS/MS	6	7	5	6	6	7	growth;growth involved in symbiotic interaction;growth of symbiont in host;growth of symbiont in host cell;growth of symbiont in host organelle;growth of symbiont involved in interaction with host;interaction with host;interspecies interaction between organisms;multi-organism process;response to biotic stimulus;response to defenses of other organism involved in symbiotic interaction;response to h…			cell part;extracellular region;membrane;plasma membrane	8	8	26.9	26.9	26.9	37.727	0	48.2	1054900000	37	8	7	8	7	6	6
P95172	P95172	>tr|P95172|P95172_MYCTU NADH:ubiquinone oxidoreductase subunit J OS=Mycobacterium tuberculosis (strain ATCC 25618 / H37Rv) GN=nuoJ PE=1 SV=1	4	0.0127683	1.15364	28.1117	28.587	29.0388	27.4311	27.3756	27.47	28.1244	27.9764	28.2265	27.1733	27.1531	27.317	By MS/MS	By MS/MS	By MS/MS	By MS/MS	By MS/MS	By MS/MS	6	8	10	5	5	5		catalytic activity;NADH dehydrogenase (quinone) activity;NADH dehydrogenase (ubiquinone) activity;NADH dehydrogenase activity;oxidoreductase activity;oxidoreductase activity, acting on NADH or NADPH;oxidoreductase activity, acting on NADH or NADPH, quinone or similar compound as acceptor	Oxidative phosphorylation	cell part;integral to membrane;integral to plasma membrane;intrinsic to membrane;intrinsic to plasma membrane;membrane part;plasma membrane part	4	4	24.4	24.4	24.4	27.589	0	164.27	1785800000	39	4	3	4	4	4	3
P96876	P96876	>tr|P96876|P96876_MYCTU Membrane protein OS=Mycobacterium tuberculosis (strain ATCC 25618 / H37Rv) GN=Rv3271c PE=1 SV=1	2	0.028592	1.90816	25.1128	25.1922	26.2627	23.1172	24.4762	23.2497	25.2855	24.9047	24.9454	17	24.7059	17	By MS/MS	By matching	By MS/MS	By MS/MS	By MS/MS	By MS/MS	2	0	1	0	1	1	growth	cation transmembrane transporter activity;ion transmembrane transporter activity;substrate-specific transmembrane transporter activity;substrate-specific transporter activity;transmembrane transporter activity;transporter activity		cell part;integral to membrane;intrinsic to membrane;membrane part	2	2	13.5	13.5	13.5	23.633	0	6.304	197540000	5	2	2	2	2	1	2
O06278	O06278	>tr|O06278|O06278_MYCTU Membrane protein OS=Mycobacterium tuberculosis (strain ATCC 25618 / H37Rv) GN=Rv3604c PE=1 SV=2	11	0.0031787	1.26498	28.1051	28.3733	28.3411	26.7491	27.3564	26.9191	27.631	27.5475	27.5227	27.18	27.1227	27.3315	By MS/MS	By MS/MS	By MS/MS	By MS/MS	By MS/MS	By MS/MS	10	11	11	4	5	4	growth			cell part;integral to membrane;intrinsic to membrane;membrane;membrane part;plasma membrane	11	11	33	33	33	43.058	0	57.376	1388000000	45	11	10	10	9	7	7
P71699	P71699	>tr|P71699|P71699_MYCTU Possible transcriptional regulatory protein (Probably MarR-family) OS=Mycobacterium tuberculosis (strain ATCC 25618 / H37Rv) GN=Rv0042c PE=1 SV=1	4	0.0370886	1.49508	25.1199	26.6164	26.0347	24.1546	24.2767	24.8545	25.124	25.0738	25.3256	24.751	24.4368	17	By MS/MS	By MS/MS	By MS/MS	By MS/MS	By MS/MS	By MS/MS	3	4	6	2	2	2		nucleic acid binding transcription factor activity;sequence-specific DNA binding transcription factor activity		cell part;intracellular;membrane;plasma membrane	4	4	23.6	23.6	23.6	22.411	0	49.379	277420000	19	4	4	4	4	3	3
P72049	P72049	>tr|P72049|P72049_MYCTU Probable O-antigen/lipopolysaccharide transport integral membrane protein ABC transporter RfbD OS=Mycobacterium tuberculosis (strain ATCC 25618 / H37Rv) GN=rfbD PE=1 SV=1	4	0.00535179	1.74204	26.7816	26.1702	25.7654	24.6023	24.6224	24.2663	25.6737	25.5245	25.3829	25.0042	25.2697	25.1754	By MS/MS	By MS/MS	By MS/MS	By MS/MS	By MS/MS	By MS/MS	3	2	1	1	1	2			ABC transporters	cell part;membrane	4	4	10	10	10	32.336	0	6.6188	319380000	10	4	3	4	3	3	2
O06393	O06393	>tr|O06393|O06393_MYCTU Cytochrome C assembly protein OS=Mycobacterium tuberculosis (strain ATCC 25618 / H37Rv) GN=ccsA PE=1 SV=2	2	0.0309919	2.3475	25.5011	25.7178	25.1434	24.4157	22.8801	22.024	25.0077	17	17	24.9487	17	17	By MS/MS	By MS/MS	By MS/MS	By MS/MS	By MS/MS	By matching	1	1	2	2	1	0	cellular component assembly;cellular component assembly at cellular level;cellular component organization;cellular component organization at cellular level;cellular component organization or biogenesis;cellular component organization or biogenesis at cellular level;cellular macromolecular complex assembly;cellular macromolecular complex subunit organization;cellular process;cellular protein compl…			cell part;membrane	2	2	10.2	10.2	10.2	35.053	0	21.633	174100000	7	2	2	2	1	2	1
O07248	O07248	>tr|O07248|O07248_MYCTU Probable UDP-glucose 6-dehydrogenase UdgA (UDP-GLC dehydrogenase) (UDP-GLCDH) (UDPGDH) OS=Mycobacterium tuberculosis (strain ATCC 25618 / H37Rv) GN=udgA PE=3 SV=1	3	0.000457273	7.89821	23.4041	25.7361	25.5545	17	17	17	17	25.0617	24.9675	17	17	17	By MS/MS	By MS/MS	By MS/MS	By matching	By matching	By matching	1	2	2	0	0	0		binding;catalytic activity;coenzyme binding;cofactor binding;NAD binding;nucleotide binding;oxidoreductase activity;oxidoreductase activity, acting on CH-OH group of donors;oxidoreductase activity, acting on the CH-OH group of donors, NAD or NADP as acceptor	Amino sugar and nucleotide sugar metabolism;Ascorbate and aldarate metabolism;Pentose and glucuronate interconversions;Starch and sucrose metabolism	cell part;membrane;plasma membrane	3	3	9.3	9.3	9.3	47.362	0	12.325	116270000	5	3	2	3	3	0	0
Q6MX34	Q6MX34	>tr|Q6MX34|Q6MX34_MYCTU Probable uroporphyrin-III C-methyltransferase HemD (Uroporphyrinogen III methylase) (Urogen III methylase) (SUMT) (Urogen III methylase) (UROM) OS=Mycobacterium tuberculosis (strain ATCC 25618 / H37Rv) GN=hemD PE=1 SV=1	29	0.007591	1.20935	31.015	31.4433	31.4074	30.4434	29.7525	30.0418	30.8942	30.8388	30.825	30.1062	29.6171	29.8871	By MS/MS	By MS/MS	By MS/MS	By MS/MS	By MS/MS	By MS/MS	41	42	45	34	17	26	biosynthetic process;cellular biosynthetic process;cellular metabolic process;cellular nitrogen compound biosynthetic process;cellular nitrogen compound metabolic process;cellular process;growth;heterocycle biosynthetic process;heterocycle metabolic process;metabolic process;nitrogen compound metabolic process;tetrapyrrole biosynthetic process;tetrapyrrole metabolic process	carbon-oxygen lyase activity;catalytic activity;hydro-lyase activity;lyase activity;methyltransferase activity;transferase activity;transferase activity, transferring one-carbon groups;uroporphyrinogen-III synthase activity	Porphyrin and chlorophyll metabolism	cell part;membrane;plasma membrane	29	29	59.3	59.3	59.3	58.835	0	323.31	11408000000	205	29	26	28	27	26	22
P96285	P96285	>sp|P96285|PKS1_MYCTU Putative inactive phenolphthiocerol synthesis polyketide synthase type I Pks1 OS=Mycobacterium tuberculosis (strain ATCC 25618 / H37Rv) GN=pks1 PE=1 SV=4	55	0.00191499	1.29836	32.3019	32.8086	32.8181	31.4141	31.2377	31.3818	32.1429	32.2086	32.1224	31.2782	31.0052	31.1732	By MS/MS	By MS/MS	By MS/MS	By MS/MS	By MS/MS	By MS/MS	77	90	95	54	48	46	biosynthetic process;carboxylic acid biosynthetic process;carboxylic acid metabolic process;cellular biosynthetic process;cellular component assembly;cellular component assembly at cellular level;cellular component organization;cellular component organization at cellular level;cellular component organization or biogenesis;cellular component organization or biogenesis at cellular level;cellular ke…	amine binding;amino acid binding;binding;carboxylic acid binding;catalytic activity;cation binding;ion binding;metal ion binding;modified amino acid binding;oxidoreductase activity;phosphopantetheine binding;transferase activity;transferase activity, transferring acyl groups;transferase activity, transferring acyl groups other than amino-acyl groups;transition metal ion binding;vitamin binding;zi…		cell part;membrane;plasma membrane	56	53	44.5	44.1	43.3	166.67	0	323.31	28581000000	410	55	47	47	51	43	40
O53238	O53238	>tr|O53238|O53238_MYCTU Probable transcriptional regulatory protein OS=Mycobacterium tuberculosis (strain ATCC 25618 / H37Rv) GN=Rv2989 PE=1 SV=3	16	0.00255419	1.4675	30.5067	30.9158	30.9504	29.0963	29.6456	29.2286	30.3139	30.1979	30.2924	29.1759	29.442	29.2826	By MS/MS	By MS/MS	By MS/MS	By MS/MS	By MS/MS	By MS/MS	24	21	27	9	10	9	biological regulation;regulation of biological process;regulation of biosynthetic process;regulation of cellular biosynthetic process;regulation of cellular macromolecule biosynthetic process;regulation of cellular metabolic process;regulation of cellular process;regulation of gene expression;regulation of macromolecule biosynthetic process;regulation of macromolecule metabolic process;regulation…	binding;DNA binding;nucleic acid binding		cell part;membrane;plasma membrane	16	16	75.1	75.1	75.1	24.316	0	230.61	7669100000	100	16	16	16	16	11	13
O53477	O53477	>tr|O53477|O53477_MYCTU Uncharacterized protein OS=Mycobacterium tuberculosis (strain ATCC 25618 / H37Rv) GN=Rv2033c PE=1 SV=1	5	0.00465535	1.53004	25.7475	25.7053	26.0625	24.6635	23.8431	24.4187	17	24.7846	25.5645	24.5778	17	17	By MS/MS	By MS/MS	By MS/MS	By MS/MS	By MS/MS	By MS/MS	3	4	3	1	2	2				cell part;membrane;plasma membrane	5	5	17.9	17.9	17.9	30.47	0	11.023	245170000	15	5	3	4	3	2	3
O06380	O06380	>tr|O06380|O06380_MYCTU Conserved protein OS=Mycobacterium tuberculosis (strain ATCC 25618 / H37Rv) GN=Rv3627c PE=1 SV=1	13	0.0102324	3.64031	28.9467	29.4258	29.0128	23.925	26.2919	26.2475	28.8545	28.5871	28.4707	24.8795	25.6203	25.9952	By MS/MS	By MS/MS	By MS/MS	By MS/MS	By MS/MS	By matching	13	9	8	1	1	0	growth;macromolecule metabolic process;metabolic process;primary metabolic process;protein metabolic process;proteolysis	carboxypeptidase activity;catalytic activity;exopeptidase activity;hydrolase activity;peptidase activity;peptidase activity, acting on L-amino acid peptides;serine hydrolase activity;serine-type carboxypeptidase activity;serine-type exopeptidase activity;serine-type peptidase activity	Peptidoglycan biosynthesis	extracellular region	13	13	37.3	37.3	37.3	46.834	0	132	1958000000	32	13	12	13	11	2	3
Q79FE1	Q79FE1	>sp|Q79FE1|PPE41_MYCTU PPE family protein PPE41 OS=Mycobacterium tuberculosis (strain ATCC 25618 / H37Rv) GN=PPE41 PE=1 SV=1	2	0.0387025	1.23257	25.0158	25.6651	25.2193	24.784	23.7308	23.6877	17	17	17	24.5833	17	17	By MS/MS	By MS/MS	By matching	By MS/MS	By MS/MS	By MS/MS	1	1	0	0	0	0		binding;cation binding;ion binding;metal ion binding		extracellular region	2	2	17.5	17.5	17.5	21.943	0	7.2109	182510000	2	2	2	2	1	2	1
O07242	O07242	>tr|O07242|O07242_MYCTU 1,3-beta-glucanase OS=Mycobacterium tuberculosis (strain ATCC 25618 / H37Rv) GN=Rv0315 PE=1 SV=1	7	0.000564962	1.78993	30.1788	30.7563	30.4239	28.5847	28.6142	28.7903	30.0148	30.0885	29.8942	28.6035	28.2987	28.6585	By MS/MS	By MS/MS	By MS/MS	By MS/MS	By MS/MS	By MS/MS	15	13	14	9	10	8	carbohydrate metabolic process;metabolic process;primary metabolic process	catalytic activity;hydrolase activity;hydrolase activity, acting on glycosyl bonds;hydrolase activity, hydrolyzing O-glycosyl compounds		extracellular region	7	7	22.1	22.1	22.1	32.186	0	74.91	5747300000	69	7	7	6	7	5	6
O07745	O07745	>tr|O07745|O07745_MYCTU Membrane protein OS=Mycobacterium tuberculosis (strain ATCC 25618 / H37Rv) GN=Rv1887 PE=1 SV=3	3	0.00628275	5.79934	25.0163	25.0336	24.865	20.5874	17	19.9295	17	24.4046	17	17	17	17	By MS/MS	By MS/MS	By MS/MS	By matching	By matching	By matching	0	1	0	0	0	0				extracellular region	3	3	15.3	15.3	15.3	39.551	0	12.894	101410000	1	3	2	3	1	1	0
Q79FA4	Q79FA4	>tr|Q79FA4|Q79FA4_MYCTU Probable cutinase [second part] Cut5b OS=Mycobacterium tuberculosis (strain ATCC 25618 / H37Rv) GN=cut5b PE=4 SV=1	3	0.00207379	1.22382	27.2944	27.6753	27.7056	26.2666	26.1869	26.5504	26.9334	26.9798	26.9704	26.4541	26.3237	26.4536	By MS/MS	By MS/MS	By MS/MS	By matching	By MS/MS	By matching	1	5	7	0	1	0		catalytic activity;hydrolase activity	Aminobenzoate degradation;Bisphenol degradation;Tropane, piperidine and pyridine alkaloid biosynthesis		3	3	24.6	24.6	24.6	18.787	0	77.916	853220000	14	3	3	3	3	2	2
O05311	O05311	>tr|O05311|O05311_MYCTU 3-methyladenine DNA glycosylase OS=Mycobacterium tuberculosis (strain ATCC 25618 / H37Rv) GN=tagA PE=1 SV=1	4	0.0018908	1.3234	25.9039	25.4984	25.406	24.1594	24.2046	24.4742	25.5064	24.8434	25.3994	17	17	17	By MS/MS	By MS/MS	By MS/MS	By MS/MS	By MS/MS	By MS/MS	4	3	2	1	2	1	base-excision repair;cellular macromolecule metabolic process;cellular metabolic process;cellular nitrogen compound metabolic process;cellular process;cellular response to stimulus;cellular response to stress;DNA metabolic process;DNA repair;macromolecule metabolic process;metabolic process;nitrogen compound metabolic process;nucleic acid metabolic process;nucleobase-containing compound metabolic…	alkylbase DNA N-glycosylase activity;catalytic activity;DNA N-glycosylase activity;DNA-3-methyladenine glycosylase I activity;hydrolase activity;hydrolase activity, acting on glycosyl bonds;hydrolase activity, hydrolyzing N-glycosyl compounds	Base excision repair		4	4	12.3	12.3	12.3	23.005	0	4.875	216020000	13	4	4	2	2	1	2
I6Y204	I6Y204	>tr|I6Y204|I6Y204_MYCTU D-alanyl-D-alanine carboxypeptidase OS=Mycobacterium tuberculosis (strain ATCC 25618 / H37Rv) GN=dacB2 PE=1 SV=1	3	0.0498319	2.95237	26.1298	26.7925	26.9874	25.7424	22.7247	22.5855	25.8898	26.5109	26.1337	25.5892	17	17	By MS/MS	By MS/MS	By matching	By MS/MS	By matching	By matching	2	2	0	1	0	0	macromolecule metabolic process;metabolic process;primary metabolic process;protein metabolic process;proteolysis	carboxypeptidase activity;catalytic activity;exopeptidase activity;hydrolase activity;peptidase activity;peptidase activity, acting on L-amino acid peptides;serine hydrolase activity;serine-type carboxypeptidase activity;serine-type D-Ala-D-Ala carboxypeptidase activity;serine-type exopeptidase activity;serine-type peptidase activity	Peptidoglycan biosynthesis		3	3	18.2	18.2	18.2	29.746	0	18.863	392080000	5	3	3	3	3	3	1
I6XUD2	I6XUD2	>tr|I6XUD2|I6XUD2_MYCTU Oxidoreductase OS=Mycobacterium tuberculosis (strain ATCC 25618 / H37Rv) GN=Rv0082 PE=1 SV=1	2	0.0321918	1.79411	24.1689	24.6899	25.041	22.3333	22.3536	23.8304	17	17	24.4039	17	17	17	By MS/MS	By MS/MS	By MS/MS	By matching	By MS/MS	By matching	0	1	1	0	0	0		4 iron, 4 sulfur cluster binding;binding;catalytic activity;cofactor binding;iron-sulfur cluster binding;metal cluster binding;NADH dehydrogenase (quinone) activity;NADH dehydrogenase (ubiquinone) activity;NADH dehydrogenase activity;oxidoreductase activity;oxidoreductase activity, acting on NADH or NADPH;oxidoreductase activity, acting on NADH or NADPH, quinone or similar compound as acceptor;qu…			2	2	13.2	13.2	13.2	16.26	0	3.7158	106010000	2	2	2	2	2	1	1
O05841	O05841	>tr|O05841|O05841_MYCTU GCN5-related N-acetyltransferase, phosphorylase OS=Mycobacterium tuberculosis (strain ATCC 25618 / H37Rv) GN=Rv3225c PE=1 SV=2	6	0.0162422	2.15792	25.8232	26.3719	27.0349	24.6693	23.4285	24.6583	25.5063	25.6733	25.9175	25.3624	17	25.318	By MS/MS	By MS/MS	By MS/MS	By MS/MS	By matching	By MS/MS	2	3	5	2	0	1	amine metabolic process;aminoglycoside antibiotic catabolic process;aminoglycoside antibiotic metabolic process;antibiotic catabolic process;antibiotic metabolic process;carbohydrate catabolic process;carbohydrate metabolic process;catabolic process;cellular carbohydrate catabolic process;cellular carbohydrate metabolic process;cellular catabolic process;cellular metabolic process;cellular proces…	acetyltransferase activity;aminoglycoside phosphotransferase activity;catalytic activity;kinase activity;N-acetyltransferase activity;N-acyltransferase activity;phosphotransferase activity, alcohol group as acceptor;transferase activity;transferase activity, transferring acyl groups;transferase activity, transferring acyl groups other than amino-acyl groups;transferase activity, transferring phos…			6	6	17.5	17.5	17.5	51.271	0	18.915	348160000	13	6	4	4	6	2	1
P95141	P95141	>sp|P95141|FAA29_MYCTU 4-hydroxyphenylalkanoate adenylyltransferase OS=Mycobacterium tuberculosis (strain ATCC 25618 / H37Rv) GN=fadD29 PE=1 SV=1	27	0.00173704	1.45498	30.9347	31.396	31.5062	29.8925	29.6515	29.9279	30.7756	30.7327	30.8705	29.8607	29.5191	29.71	By MS/MS	By MS/MS	By MS/MS	By MS/MS	By MS/MS	By MS/MS	44	42	40	28	17	23	Actinobacterium-type cell wall biogenesis;alcohol biosynthetic process;alcohol metabolic process;biosynthetic process;carboxylic acid biosynthetic process;carboxylic acid metabolic process;cell wall biogenesis;cell wall organization or biogenesis;cellular biosynthetic process;cellular cell wall organization or biogenesis;cellular component biogenesis;cellular component biogenesis at cellular leve…	acid-thiol ligase activity;adenyl nucleotide binding;adenyl ribonucleotide binding;adenylyltransferase activity;ATP binding;binding;catalytic activity;ligase activity;ligase activity, forming carbon-sulfur bonds;nucleotide binding;nucleotidyltransferase activity;purine nucleotide binding;purine ribonucleoside triphosphate binding;purine ribonucleotide binding;ribonucleotide binding;transferase ac…			27	26	47.8	47.8	46.7	67.446	0	321.64	10790000000	194	27	25	25	24	22	19
O07806	O07806	>tr|O07806|O07806_MYCTU Aminoglycoside phosphotransferase OS=Mycobacterium tuberculosis (strain ATCC 25618 / H37Rv) GN=Rv3817 PE=1 SV=1	8	0.000270195	1.01123	27.7007	27.8854	27.6224	26.7843	26.6816	26.7089	27.0824	27.3743	27.1616	26.8826	26.6057	26.5863	By MS/MS	By MS/MS	By MS/MS	By MS/MS	By MS/MS	By MS/MS	4	9	6	6	3	4	response to antibiotic;response to chemical stimulus;response to stimulus	adenyl nucleotide binding;adenyl ribonucleotide binding;ATP binding;binding;catalytic activity;nucleotide binding;phosphotransferase activity, alcohol group as acceptor;purine nucleotide binding;purine ribonucleoside triphosphate binding;purine ribonucleotide binding;ribonucleotide binding;transferase activity;transferase activity, transferring phosphorus-containing groups			8	8	47.4	47.4	47.4	27.241	0	35.792	1005600000	32	8	7	8	6	6	6
I6Y4C7	I6Y4C7	>tr|I6Y4C7|I6Y4C7_MYCTU Possible ligase OS=Mycobacterium tuberculosis (strain ATCC 25618 / H37Rv) GN=Rv3712 PE=1 SV=1	3	0.036571	5.67935	23.6468	25.143	24.6035	22.3553	17	17	17	17	23.9664	17	17	17	By MS/MS	By MS/MS	By MS/MS	By MS/MS	By matching	By matching	1	1	2	1	0	0	biosynthetic process;metabolic process	adenyl nucleotide binding;adenyl ribonucleotide binding;ATP binding;binding;nucleotide binding;purine nucleotide binding;purine ribonucleoside triphosphate binding;purine ribonucleotide binding;ribonucleotide binding			3	3	8.7	8.7	8.7	43.421	0	4.8066	81042000	5	3	1	1	3	1	0
I6Y231	I6Y231	>tr|I6Y231|I6Y231_MYCTU Polyketide synthase OS=Mycobacterium tuberculosis (strain ATCC 25618 / H37Rv) GN=mas PE=1 SV=1	127	0.00179764	1.30702	34.678	35.1849	35.2258	33.7414	33.6856	33.7405	34.6331	34.512	34.5725	33.5282	33.4067	33.5404	By MS/MS	By MS/MS	By MS/MS	By MS/MS	By MS/MS	By MS/MS	332	311	326	200	184	182		binding;catalytic activity;cation binding;ion binding;metal ion binding;oxidoreductase activity;transferase activity;transferase activity, transferring acyl groups;transferase activity, transferring acyl groups other than amino-acyl groups;transition metal ion binding;zinc ion binding			127	118	65.8	65.8	63.7	224.38	0	323.31	149250000000	1535	127	123	117	120	114	108
I6Y9K2	I6Y9K2	>tr|I6Y9K2|I6Y9K2_MYCTU Probable restriction system protein Mrr OS=Mycobacterium tuberculosis (strain ATCC 25618 / H37Rv) GN=mrr PE=1 SV=1	18	0.000696917	1.58914	29.6815	29.3061	29.3754	28.0075	27.6221	27.966	28.7037	28.7476	28.8719	28.3176	28.1711	28.344	By MS/MS	By MS/MS	By MS/MS	By MS/MS	By MS/MS	By MS/MS	14	14	10	3	3	3	cellular macromolecule metabolic process;cellular metabolic process;cellular nitrogen compound metabolic process;cellular process;clearance of foreign intracellular DNA;defense response;DNA metabolic process;DNA modification;DNA restriction-modification system;macromolecule metabolic process;macromolecule modification;metabolic process;nitrogen compound metabolic process;nucleic acid metabolic pr…	binding;catalytic activity;DNA binding;endonuclease activity;hydrolase activity;hydrolase activity, acting on ester bonds;nuclease activity;nucleic acid binding			18	18	66.7	66.7	66.7	33.648	0	98.827	2959800000	47	18	13	14	15	13	9
O06554	O06554	>tr|O06554|O06554_MYCTU Conserved protein OS=Mycobacterium tuberculosis (strain ATCC 25618 / H37Rv) GN=Rv1156 PE=1 SV=1	4	0.0175714	1.05339	27.1332	27.5782	27.9657	26.6003	26.2612	26.6554	26.9669	26.8171	27.0678	26.607	26.481	26.6193	By MS/MS	By MS/MS	By MS/MS	By MS/MS	By MS/MS	By MS/MS	4	6	7	4	3	4	base-excision repair;cellular macromolecule metabolic process;cellular metabolic process;cellular nitrogen compound metabolic process;cellular process;cellular response to stimulus;cellular response to stress;DNA metabolic process;DNA repair;macromolecule metabolic process;metabolic process;nitrogen compound metabolic process;nucleic acid metabolic process;nucleobase-containing compound metabolic…	catalytic activity			4	4	27.2	27.2	27.2	20.872	0	10.102	897570000	28	4	3	3	4	3	2
I6Y0L1	I6Y0L1	>tr|I6Y0L1|I6Y0L1_MYCTU Peptide synthetase MbtE (Peptide synthase) OS=Mycobacterium tuberculosis (strain ATCC 25618 / H37Rv) GN=mbtE PE=1 SV=2	15	0.00297704	3.18728	27.9303	27.7106	27.6322	25.1762	23.6089	24.9262	27.9577	26.7723	26.6732	25.844	17	17	By MS/MS	By MS/MS	By MS/MS	By MS/MS	By MS/MS	By MS/MS	9	4	2	0	1	1		catalytic activity			15	15	13	13	13	183.28	0	65.405	766050000	17	15	14	12	11	3	1
O53945	O53945	>sp|O53945|MYCP5_MYCTU Mycosin-5 OS=Mycobacterium tuberculosis (strain ATCC 25618 / H37Rv) GN=mycP5 PE=1 SV=1	8	0.03349	1.05817	28.2855	29.1296	29.304	27.9668	27.9458	27.6319	28.5846	28.4661	28.4508	27.6148	27.5946	27.5798	By MS/MS	By MS/MS	By MS/MS	By MS/MS	By MS/MS	By MS/MS	5	8	9	6	4	2	macromolecule metabolic process;metabolic process;primary metabolic process;protein metabolic process;proteolysis	catalytic activity;endopeptidase activity;hydrolase activity;peptidase activity;peptidase activity, acting on L-amino acid peptides;serine hydrolase activity;serine-type endopeptidase activity;serine-type peptidase activity			8	8	17.3	17.3	17.3	60.027	0	42.809	2306100000	34	8	5	7	8	7	6
Q10690	Q10690	>sp|Q10690|Y2082_MYCTU Uncharacterized protein Rv2082 OS=Mycobacterium tuberculosis (strain ATCC 25618 / H37Rv) GN=Rv2082 PE=1 SV=1	7	0.00624545	1.72456	26.8778	27.7038	27.8132	25.9983	25.5075	25.7154	26.2683	26.7448	27.0748	26.2919	26.1296	26.0626	By MS/MS	By MS/MS	By MS/MS	By MS/MS	By MS/MS	By MS/MS	1	6	4	2	2	2	biological regulation;interaction with host;interspecies interaction between organisms;modification by symbiont of host morphology or physiology;modification of morphology or physiology of other organism;modification of morphology or physiology of other organism involved in symbiotic interaction;modulation by organism of defense response of other organism involved in symbiotic interaction;modulat…				7	7	12.8	12.8	12.8	73.564	0	35.38	747600000	17	7	5	7	4	3	2
O53451;O53199	O53451	>sp|O53451|MAZE3_MYCTU Antitoxin MazE3 OS=Mycobacterium tuberculosis (strain ATCC 25618 / H37Rv) GN=mazE3 PE=1 SV=1	4	0.0398634	1.25892	26.2821	26.3347	26.4034	24.9684	25.8547	24.4203	25.7966	25.7286	25.7313	25.5947	25.5696	17	By MS/MS	By MS/MS	By MS/MS	By MS/MS	By MS/MS	By MS/MS	2	1	3	0	0	0	biological regulation;negative regulation of biological process;negative regulation of growth;positive regulation of biological process;positive regulation of growth;regulation of biological process;regulation of growth				4	4	50	50	50	11.395	0	22.487	370950000	6	NaN	4	3	3	2	3
O07227;REV__O07255	O07227	>sp|O07227|VAPB2_MYCTU Antitoxin VapB2 OS=Mycobacterium tuberculosis (strain ATCC 25618 / H37Rv) GN=vapB2 PE=1 SV=1	3	0.00500965	2.4769	24.5772	25.5376	25.6354	22.2318	23.2059	22.8819	24.4831	25.0811	24.8903	17	17	17	By MS/MS	By MS/MS	By MS/MS	By MS/MS	By MS/MS	By MS/MS	2	2	2	2	0	1	biological regulation;negative regulation of catalytic activity;negative regulation of hydrolase activity;negative regulation of molecular function;negative regulation of nuclease activity;negative regulation of ribonuclease activity;positive regulation of biological process;positive regulation of biosynthetic process;positive regulation of cellular biosynthetic process;positive regulation of cel…				3	3	42.5	42.5	42.5	8.0882	0	7.6812	148190000	9	NaN	3	3	3	2	1
P96276	P96276	>tr|P96276|P96276_MYCTU Uncharacterized protein OS=Mycobacterium tuberculosis (strain ATCC 25618 / H37Rv) GN=Rv0430 PE=1 SV=3	6	0.0162933	1.58164	27.1106	27.8178	27.7473	25.8661	25.4747	26.5899	27.0267	27.0792	27.2087	26.3529	24.8448	26.062	By MS/MS	By MS/MS	By MS/MS	By MS/MS	By matching	By matching	3	5	4	1	0	0	growth;response to chemical stimulus;response to copper ion;response to inorganic substance;response to metal ion;response to stimulus				6	6	62.7	62.7	62.7	11.723	0	21.457	815590000	13	6	3	6	4	2	3
P9WJK1	P9WJK1	>sp|P9WJK1|NADA_MYCTU Quinolinate synthase A OS=Mycobacterium tuberculosis (strain ATCC 25618 / H37Rv) GN=nadA PE=1 SV=1	12	0.000407354	1.93268	28.9326	29.1026	29.3618	27.323	27.3298	26.9461	28.6597	28.3499	28.4984	27.7208	27.318	27.4611	By MS/MS	By MS/MS	By MS/MS	By MS/MS	By MS/MS	By MS/MS	6	7	10	1	2	2					12	12	54.4	54.4	54.4	37.408	0	68.392	2244600000	28	12	12	10	11	4	7
P9WL21	P9WL21	>sp|P9WL21|Y2917_MYCTU Uncharacterized protein Rv2917 OS=Mycobacterium tuberculosis (strain ATCC 25618 / H37Rv) GN=Rv2917 PE=4 SV=1	7	0.0142123	1.65484	26.3077	27.168	27.2	24.8438	25.756	25.1114	26.0264	26.6113	26.3713	25.42	25.2977	25.2233	By MS/MS	By MS/MS	By MS/MS	By MS/MS	By matching	By matching	2	7	8	2	0	0					7	7	13	13	13	65.824	0	21.294	511060000	19	7	5	6	6	4	5
P9WNG5	P9WNG5	>sp|P9WNG5|FABD_MYCTU Malonyl CoA-acyl carrier protein transacylase OS=Mycobacterium tuberculosis (strain ATCC 25618 / H37Rv) GN=fabD PE=1 SV=1	12	0.000319091	1.5079	30.5329	30.7346	30.9629	29.3147	29.1948	29.1972	30.5063	30.078	30.1385	29.2702	29.0176	29.0825	By MS/MS	By MS/MS	By MS/MS	By MS/MS	By MS/MS	By MS/MS	14	7	14	2	7	6					12	12	65.9	65.9	65.9	30.788	0	303.44	7330800000	50	12	12	9	12	7	7
P9WQ61	P9WQ61	>sp|P9WQ61|FAA22_MYCTU p-hydroxybenzoic acid--AMP ligase FadD22 OS=Mycobacterium tuberculosis (strain ATCC 25618 / H37Rv) GN=fadD22 PE=1 SV=1	27	0.000150139	1.91052	30.7412	30.9568	31.0741	29.1881	28.9919	28.8605	30.3051	30.3102	30.4079	29.3163	29.0479	29.0468	By MS/MS	By MS/MS	By MS/MS	By MS/MS	By MS/MS	By MS/MS	34	31	29	16	14	14					27	27	53.5	53.5	53.5	75.197	0	323.31	7772600000	138	27	26	24	22	17	19
P9WIM5	P9WIM5	>sp|P9WIM5|RNMT_MYCTU Rhamnosyl O-methyltransferase OS=Mycobacterium tuberculosis (strain ATCC 25618 / H37Rv) GN=Rv2959c PE=1 SV=1	4	0.000789617	2.2199	27.7666	27.8512	27.9516	25.9315	25.1689	25.8092	27.5085	27.116	27.092	26.4197	25.6185	26.0051	By MS/MS	By MS/MS	By MS/MS	By MS/MS	By MS/MS	By MS/MS	6	5	6	3	2	3					4	4	17.1	17.1	17.1	27.844	0	49.187	890540000	25	4	4	4	4	2	2
P9WQH5	P9WQH5	>sp|P9WQH5|PCC6_MYCTU Probable propionyl-CoA carboxylase beta chain 6 OS=Mycobacterium tuberculosis (strain ATCC 25618 / H37Rv) GN=accD6 PE=1 SV=1	37	0.00296842	1.79079	31.7736	32.1438	32.5556	30.3775	30.6407	30.0825	31.6282	31.5339	31.8103	30.4653	30.2301	30.3372	By MS/MS	By MS/MS	By MS/MS	By MS/MS	By MS/MS	By MS/MS	56	56	63	14	19	21					37	37	60.7	60.7	60.7	50.135	0	323.31	18935000000	229	37	34	33	35	26	32
P9WG65	P9WG65	>sp|P9WG65|MPT53_MYCTU Soluble secreted antigen MPT53 OS=Mycobacterium tuberculosis (strain ATCC 25618 / H37Rv) GN=mpt53 PE=1 SV=1	4	0.000913895	2.59067	28.3066	28.9074	28.8321	25.8606	26.5415	25.872	28.146	28.0569	27.9035	26.5552	26.9926	26.4294	By MS/MS	By MS/MS	By MS/MS	By MS/MS	By MS/MS	By MS/MS	7	9	10	2	3	4					4	4	38.2	38.2	38.2	18.383	0	120.85	1533400000	35	4	3	4	3	2	2
P9WNJ9;P9WNJ7;P9WNI5;P9WNI3	P9WNJ9;P9WNJ7;P9WNI5;P9WNI3	>sp|P9WNJ9|ESXJ_MYCTU ESAT-6-like protein EsxJ OS=Mycobacterium tuberculosis (strain ATCC 25618 / H37Rv) GN=esxJ PE=1 SV=1;>sp|P9WNJ7|ESXK_MYCTU ESAT-6-like protein EsxK OS=Mycobacterium tuberculosis (strain ATCC 25618 / H37Rv) GN=esxK PE=1 SV=1;>sp|P9WNI5	6	0.00174831	1.88138	30.901	31.6441	31.6656	29.4634	29.558	29.5451	30.9477	30.9777	30.9206	29.3191	29.2974	29.326	By MS/MS	By MS/MS	By MS/MS	By MS/MS	By MS/MS	By MS/MS	20	23	25	12	10	10					6	6	57.1	57.1	57.1	10.993	0	99.123	11081000000	100	NaN	6	5	6	6	6
P9WNJ3;P9WNI7;P0DOA7;P0DOA6	P9WNJ3;P9WNI7;P0DOA7;P0DOA6	>sp|P9WNJ3|ESXN_MYCTU ESAT-6-like protein EsxN OS=Mycobacterium tuberculosis (strain ATCC 25618 / H37Rv) GN=esxN PE=1 SV=1;>sp|P9WNI7|ESXO_MYCTU ESAT-6-like protein EsxO OS=Mycobacterium tuberculosis (strain ATCC 25618 / H37Rv) GN=esxO PE=1 SV=1;>sp|P0DOA7	4	0.00398765	1.81131	30.7722	31.6352	31.6852	29.4754	29.4945	29.6888	30.7418	30.9091	31.0736	29.2998	29.2608	29.2577	By MS/MS	By MS/MS	By MS/MS	By MS/MS	By MS/MS	By MS/MS	20	13	14	10	9	9					4	1	71.3	71.3	16	9.9418	0	216.51	10990000000	75	NaN	4	4	3	4	4
P9WIC5	P9WIC5	>sp|P9WIC5|PHBS_MYCTU Chorismate pyruvate-lyase OS=Mycobacterium tuberculosis (strain ATCC 25618 / H37Rv) GN=Rv2949c PE=1 SV=1	10	0.000671528	2.31265	29.2614	29.9661	29.6036	27.3236	27.5112	27.0584	29.0545	28.9145	29.1759	27.5918	27.3272	27.2777	By MS/MS	By MS/MS	By MS/MS	By MS/MS	By MS/MS	By MS/MS	11	11	13	5	5	5					10	10	69.8	69.8	69.8	22.587	0	177.88	3007200000	50	10	10	10	7	5	5
P9WQ43	P9WQ43	>sp|P9WQ43|FAA26_MYCTU Long-chain-fatty-acid--AMP ligase FadD26 OS=Mycobacterium tuberculosis (strain ATCC 25618 / H37Rv) GN=fadD26 PE=1 SV=1	40	0.00143566	2.02609	32.5254	32.9357	33.0804	31.1548	30.4687	30.8398	32.5166	32.189	32.4247	31.016	30.248	30.694	By MS/MS	By MS/MS	By MS/MS	By MS/MS	By MS/MS	By MS/MS	86	82	90	42	24	31					40	39	86.4	86.4	85.1	63.043	0	323.31	29278000000	355	40	35	37	39	28	25
P9WLY7	P9WLY7	>sp|P9WLY7|Y1405_MYCTU Uncharacterized protein Rv1405c OS=Mycobacterium tuberculosis (strain ATCC 25618 / H37Rv) GN=Rv1405c PE=1 SV=1	10	0.000177224	2.70643	30.3551	30.8147	30.9205	28.1658	27.8121	27.9931	30.3215	29.9077	30.0024	28.3945	27.9765	28.0737	By MS/MS	By MS/MS	By MS/MS	By MS/MS	By MS/MS	By MS/MS	14	19	17	4	4	4					10	10	48.2	48.2	48.2	29.262	0	148.28	6098200000	62	10	7	10	8	6	5
P9WPK1	P9WPK1	>sp|P9WPK1|GLPK_MYCTU Glycerol kinase OS=Mycobacterium tuberculosis (strain ATCC 25618 / H37Rv) GN=glpK PE=1 SV=1	14	0.00434382	3.68858	28.4557	29.448	29.2856	25.8488	24.2693	26.0055	27.6728	29.0142	28.6591	26.1574	25.9976	25.5154	By MS/MS	By MS/MS	By MS/MS	By MS/MS	By matching	By matching	10	11	9	1	0	0					14	14	34.4	34.4	34.4	55.859	0	88.865	1902900000	31	14	11	14	12	3	2
P71837	P71837	>tr|P71837|P71837_MYCTU Uncharacterized protein OS=Mycobacterium tuberculosis (strain ATCC 25618 / H37Rv) GN=Rv0784 PE=4 SV=2	9	0.000315494	4.35844	27.9539	28.6391	28.8624	24.3924	23.6112	24.3764	27.989	27.9177	28.108	24.5996	24.333	24.5574	By MS/MS	By MS/MS	By MS/MS	By MS/MS	By MS/MS	By MS/MS	7	7	9	1	1	2					9	9	34.2	34.2	34.2	25.052	0	22.585	1222700000	27	9	7	8	9	2	2
P9WPF9	P9WPF9	>sp|P9WPF9|CDTS_MYCTU Cyclo(L-tyrosyl-L-tyrosyl) synthase OS=Mycobacterium tuberculosis (strain ATCC 25618 / H37Rv) GN=Rv2275 PE=1 SV=1	3	0.0393016	6.05145	24.3723	25.4873	25.2278	17	17	22.9331	24.3782	24.8532	24.5918	17	17	17	By matching	By MS/MS	By MS/MS	By matching	By matching	By matching	0	3	2	0	0	0					3	3	16.3	16.3	16.3	31.612	0	9.0083	116060000	5	3	3	3	3	0	0
P9WM67	P9WM67	>sp|P9WM67|Y098_MYCTU Uncharacterized protein Rv0098 OS=Mycobacterium tuberculosis (strain ATCC 25618 / H37Rv) GN=Rv0098 PE=1 SV=1	3	7.02398e-06	8.15596	24.7194	25.1026	25.6458	17	17	17	24.8142	24.5575	24.8618	17	17	17	By MS/MS	By MS/MS	By MS/MS	By MS/MS	By matching	By matching	2	1	1	1	0	0					3	3	13.7	13.7	13.7	20.528	0	5.4644	116150000	5	3	3	3	3	1	0
P9WPA7	P9WPA7	>sp|P9WPA7|COAA_MYCTU Pantothenate kinase OS=Mycobacterium tuberculosis (strain ATCC 25618 / H37Rv) GN=coaA PE=1 SV=1	4	0.0274	1.87976	26.0929	27.0404	27.1584	24.4774	25.7616	24.4134	26.1281	26.3332	26.5648	17	17	17	By MS/MS	By MS/MS	By MS/MS	By MS/MS	By MS/MS	By MS/MS	3	3	3	1	1	0					4	4	18.9	18.9	18.9	35.656	0	50.625	461980000	11	4	4	4	4	1	2
P9WK05	P9WK05	>sp|P9WK05|MIAB_MYCTU tRNA-2-methylthio-N(6)-dimethylallyladenosine synthase OS=Mycobacterium tuberculosis (strain ATCC 25618 / H37Rv) GN=miaB PE=1 SV=2	8	0.0357142	1.29867	26.0589	26.5258	26.8124	25.4658	24.4609	25.5744	26.0787	17	25.4947	25.4083	25.2355	25.4218	By MS/MS	By MS/MS	By MS/MS	By MS/MS	By MS/MS	By MS/MS	4	0	1	0	0	0					8	8	20.7	20.7	20.7	58.381	0	11.567	403780000	5	8	6	3	5	5	3
P9WLQ7	P9WLQ7	>sp|P9WLQ7|Y1841_MYCTU Uncharacterized protein Rv1841c OS=Mycobacterium tuberculosis (strain ATCC 25618 / H37Rv) GN=Rv1841c PE=1 SV=1	4	0.0399342	1.17081	25.4251	25.6395	25.7277	24.7472	23.67	24.8626	24.8843	25.042	24.8079	24.648	24.6811	24.7243	By MS/MS	By MS/MS	By MS/MS	By matching	By MS/MS	By MS/MS	1	3	2	0	1	0					4	4	13	13	13	36.685	0	7.3719	224900000	7	4	3	3	3	3	2
P71813	P71813	>tr|P71813|P71813_MYCTU Uncharacterized protein OS=Mycobacterium tuberculosis (strain ATCC 25618 / H37Rv) GN=Rv0756c PE=1 SV=1	8	0.0440483	1.10891	27.1814	27.8738	28.2592	26.737	26.2569	26.9938	26.9422	26.9901	27.4761	26.8817	26.6317	26.804	By MS/MS	By MS/MS	By MS/MS	By MS/MS	By MS/MS	By MS/MS	4	3	5	3	2	1					8	8	46.1	46.1	46.1	24.884	0	49.667	1045100000	18	8	5	6	6	4	3
P9WJC7	P9WJC7	>sp|P9WJC7|ESPG3_MYCTU ESX-3 secretion-associated protein EspG3 OS=Mycobacterium tuberculosis (strain ATCC 25618 / H37Rv) GN=espG3 PE=1 SV=1	7	0.0135542	1.06136	27.0389	27.5905	27.8034	26.612	26.2409	26.3958	26.9794	26.6531	26.8158	26.6207	26.2556	26.4142	By MS/MS	By MS/MS	By MS/MS	By MS/MS	By MS/MS	By MS/MS	4	0	0	1	2	1					7	7	25.8	25.8	25.8	31.558	0	16.586	844400000	8	7	5	5	5	5	4
P9WN73	P9WN73	>sp|P9WN73|G6PD2_MYCTU Glucose-6-phosphate 1-dehydrogenase 2 OS=Mycobacterium tuberculosis (strain ATCC 25618 / H37Rv) GN=zwf2 PE=1 SV=1	19	0.00956686	1.09657	29.3137	29.8734	29.9259	28.4469	28.8652	28.5113	29.039	29.1362	29.1389	28.6826	28.545	28.7227	By MS/MS	By MS/MS	By MS/MS	By MS/MS	By MS/MS	By MS/MS	16	18	19	10	14	9					19	19	43.6	43.6	43.6	57.342	0	84.625	3908300000	86	19	17	15	17	10	14
P9WPS5	P9WPS5	>sp|P9WPS5|CTPI_MYCTU Probable cation-transporting ATPase I OS=Mycobacterium tuberculosis (strain ATCC 25618 / H37Rv) GN=ctpI PE=1 SV=1	28	0.0450963	1.41163	29.1269	30.4267	30.4937	28.9777	28.2645	28.5703	29.2547	29.3694	29.4136	29.077	28.6741	28.8909	By MS/MS	By MS/MS	By MS/MS	By MS/MS	By MS/MS	By MS/MS	13	18	14	11	6	8					28	28	22.8	22.8	22.8	169.6	0	121.77	4791100000	70	28	22	25	24	20	16
P9WN09	P9WN09	>sp|P9WN09|RNTF_MYCTU PGL/p-HBAD biosynthesis rhamnosyltransferase OS=Mycobacterium tuberculosis (strain ATCC 25618 / H37Rv) GN=Rv2962c PE=1 SV=1	13	0.00287375	1.07102	28.803	28.9451	28.7436	27.4602	27.8519	27.9665	28.2661	28.2389	28.3063	27.8499	27.6955	27.8479	By MS/MS	By MS/MS	By MS/MS	By MS/MS	By MS/MS	By MS/MS	15	12	7	5	6	7					13	11	29.2	29.2	25.2	49.432	0	59.003	2123800000	52	13	12	10	8	9	10
P9WH15	P9WH15	>sp|P9WH15|RLMN_MYCTU Probable dual-specificity RNA methyltransferase RlmN OS=Mycobacterium tuberculosis (strain ATCC 25618 / H37Rv) GN=rlmN PE=3 SV=1	10	0.0104458	1.32711	28.0985	28.2701	28.1336	27.2333	26.2811	27.0066	27.5435	27.419	27.6516	27.146	26.879	27.1135	By MS/MS	By MS/MS	By MS/MS	By MS/MS	By MS/MS	By MS/MS	8	6	7	4	3	2					10	10	34.6	34.6	34.6	39.255	0	34.684	1279700000	30	10	10	8	7	8	5
P9WMP1	P9WMP1	>sp|P9WMP1|PPOX_MYCTU Protoporphyrinogen oxidase OS=Mycobacterium tuberculosis (strain ATCC 25618 / H37Rv) GN=hemY PE=1 SV=1	13	0.0120697	1.47961	28.1497	28.6049	28.8039	27.4373	27.1799	26.5025	27.8214	27.766	27.9396	27.2986	27.4293	27.1488	By MS/MS	By MS/MS	By MS/MS	By MS/MS	By MS/MS	By MS/MS	7	10	10	3	3	2					13	13	41.8	41.8	41.8	46.846	0	96.303	1603500000	35	13	8	9	10	7	5
P9WIV5	P9WIV5	>sp|P9WIV5|NUOE_MYCTU NADH-quinone oxidoreductase subunit E OS=Mycobacterium tuberculosis (strain ATCC 25618 / H37Rv) GN=nuoE PE=1 SV=1	12	0.0396003	1.24526	30.0099	30.8476	31.0501	29.0186	29.2511	29.9021	29.9146	30.0008	30.2589	29.4302	29.357	29.6154	By MS/MS	By MS/MS	By MS/MS	By MS/MS	By MS/MS	By MS/MS	21	22	20	14	13	18					12	12	57.1	57.1	57.1	27.197	0	203.72	7422600000	108	12	10	12	12	10	10
Q79FK6	Q79FK6	>sp|Q79FK6|PPE26_MYCTU PPE family protein PPE26 OS=Mycobacterium tuberculosis (strain ATCC 25618 / H37Rv) GN=PPE26 PE=1 SV=1	3	0.00469609	1.74222	26.7335	27.1601	27.2747	25.1169	24.9997	25.8251	26.6089	26.0804	26.212	25.7751	25.8704	25.4166	By MS/MS	By MS/MS	By MS/MS	By MS/MS	By MS/MS	By MS/MS	6	5	5	0	2	2					3	3	15	15	15	38.588	0	16.889	553310000	20	3	3	3	3	2	2
I6YCP0	I6YCP0	>tr|I6YCP0|I6YCP0_MYCTU Uncharacterized protein OS=Mycobacterium tuberculosis (strain ATCC 25618 / H37Rv) GN=Rv3651 PE=1 SV=1	24	0.0288228	1.18505	29.2296	30.0026	30.3643	28.7974	28.7989	28.4451	29.203	29.2439	29.4896	28.6833	28.7329	28.6393	By MS/MS	By MS/MS	By MS/MS	By MS/MS	By MS/MS	By MS/MS	21	30	30	16	13	12					24	24	74.2	74.2	74.2	37.967	0	247.91	4386400000	122	24	19	21	24	17	17
P9WQM1	P9WQM1	>sp|P9WQM1|CYSA_MYCTU Sulfate/thiosulfate import ATP-binding protein CysA OS=Mycobacterium tuberculosis (strain ATCC 25618 / H37Rv) GN=cysA PE=1 SV=2	8	0.0277425	2.54275	26.5154	28.6819	27.9439	25.7224	25.4002	24.3903	27.4267	26.4966	26.7725	26.1043	26.2932	26.2191	By MS/MS	By MS/MS	By MS/MS	By MS/MS	By matching	By matching	5	3	5	1	0	0					8	8	27.1	27.1	27.1	37.443	0	23.465	906390000	14	8	6	8	6	4	3
P9WP43	P9WP43	>sp|P9WP43|CUT1_MYCTU Probable cutinase Rv1984c OS=Mycobacterium tuberculosis (strain ATCC 25618 / H37Rv) GN=Rv1984c PE=1 SV=1	4	0.00138906	2.32811	28.3261	29.1803	28.9811	26.7784	26.3066	26.4182	27.7919	28.2005	28.027	27.3637	27.0924	27.4586	By MS/MS	By MS/MS	By MS/MS	By MS/MS	By MS/MS	By MS/MS	7	7	5	5	5	4					4	4	30.9	30.9	30.9	21.782	0	86.042	1762500000	33	4	4	4	4	3	3
P9WP37;REV__P71594;REV__P9WK87	P9WP37	>sp|P9WP37|QCRB_MYCTU Cytochrome bc1 complex cytochrome b subunit OS=Mycobacterium tuberculosis (strain ATCC 25618 / H37Rv) GN=qcrB PE=1 SV=1	19	0.00351585	1.00921	31.4586	31.9987	31.875	30.7468	30.7762	30.7817	31.3881	31.278	31.2389	30.6229	30.5513	30.5977	By MS/MS	By MS/MS	By MS/MS	By MS/MS	By MS/MS	By MS/MS	35	46	45	32	28	28					19	18	31.1	31.1	31.1	61.014	0	323.31	16667000000	214	NaN	16	18	18	14	15
P9WIE3	P9WIE3	>sp|P9WIE3|Y2238_MYCTU Putative peroxiredoxin Rv2238c OS=Mycobacterium tuberculosis (strain ATCC 25618 / H37Rv) GN=Rv2238c PE=1 SV=1	5	0.00289205	2.01536	28.6626	29.5838	29.5224	27.0758	27.2705	27.3763	28.3193	28.7236	28.4297	27.9248	27.6248	27.6856	By MS/MS	By MS/MS	By MS/MS	By MS/MS	By MS/MS	By MS/MS	6	5	3	2	4	2					5	5	34.6	34.6	34.6	16.819	0	34.901	2478300000	22	5	5	5	5	3	3
O07428	O07428	>tr|O07428|O07428_MYCTU Uncharacterized protein OS=Mycobacterium tuberculosis (strain ATCC 25618 / H37Rv) GN=Rv0184 PE=1 SV=1	9	0.0318956	1.25344	27.2503	28.1903	28.505	26.6007	26.6799	26.9046	27.3241	27.485	27.5035	26.6917	26.6366	26.7443	By MS/MS	By MS/MS	By MS/MS	By MS/MS	By MS/MS	By MS/MS	3	6	5	2	1	3					9	9	41.4	41.4	41.4	26.826	0	33.276	1181800000	20	9	6	8	9	6	5
P9WLA7	P9WLA7	>sp|P9WLA7|Y2468_MYCTU Uncharacterized protein Rv2468c OS=Mycobacterium tuberculosis (strain ATCC 25618 / H37Rv) GN=Rv2468c PE=1 SV=1	8	0.0155215	1.22234	29.231	30.1319	30.1337	28.6558	28.62	28.5537	29.5792	29.1844	29.1532	28.6775	28.4542	28.5054	By MS/MS	By MS/MS	By MS/MS	By MS/MS	By MS/MS	By MS/MS	10	14	12	6	6	5					8	8	85	85	85	17.288	0	246.61	4214100000	53	8	5	8	7	6	7
P9WP71	P9WP71	>sp|P9WP71|COX1_MYCTU Probable cytochrome c oxidase subunit 1 OS=Mycobacterium tuberculosis (strain ATCC 25618 / H37Rv) GN=ctaD PE=1 SV=1	10	0.0174927	1.03114	30.3022	31.1286	31.0293	29.867	29.7842	29.7154	30.3205	30.416	30.2995	29.5792	29.4018	29.5249	By MS/MS	By MS/MS	By MS/MS	By MS/MS	By MS/MS	By MS/MS	27	34	31	22	20	17					10	10	19.9	19.9	19.9	63.672	0	151.21	8648300000	151	10	9	10	10	10	10
P9WLH3	P9WLH3	>sp|P9WLH3|Y2229_MYCTU Uncharacterized protein Rv2229c OS=Mycobacterium tuberculosis (strain ATCC 25618 / H37Rv) GN=Rv2229c PE=1 SV=1	8	0.00292777	1.74792	27.3512	27.9714	28.2364	25.981	26.1897	26.1445	27.1726	27.1268	27.3493	26.4438	26.2516	26.3873	By MS/MS	By MS/MS	By MS/MS	By MS/MS	By MS/MS	By MS/MS	5	6	5	1	3	3					8	8	36.7	36.7	36.7	26.851	0	63.479	967550000	23	8	8	7	7	3	5
I6YF16	I6YF16	>tr|I6YF16|I6YF16_MYCTU Conserved protein OS=Mycobacterium tuberculosis (strain ATCC 25618 / H37Rv) GN=Rv3046c PE=1 SV=1	9	0.00256265	1.38476	29.7705	29.948	30.3175	28.6051	28.8605	28.4161	29.5709	29.3452	29.5175	28.6667	28.7368	28.447	By MS/MS	By MS/MS	By MS/MS	By MS/MS	By MS/MS	By MS/MS	15	16	14	7	6	7					9	9	96	96	96	13.383	0	213.22	4543500000	65	9	8	9	7	5	5
P71757	P71757	>tr|P71757|P71757_MYCTU Conserved protein OS=Mycobacterium tuberculosis (strain ATCC 25618 / H37Rv) GN=Rv2387 PE=1 SV=3	4	0.00170188	1.23383	28.5959	29.1167	28.8851	27.7225	27.5017	27.6722	28.5033	28.4145	28.2568	27.6211	27.3114	27.5614	By MS/MS	By MS/MS	By MS/MS	By MS/MS	By MS/MS	By MS/MS	7	8	11	7	5	5					4	4	14.9	14.9	14.9	45.008	0	74.728	2109000000	43	4	4	4	4	4	4
P9WQE7	P9WQE7	>sp|P9WQE7|PPSA_MYCTU Phthiocerol synthesis polyketide synthase type I PpsA OS=Mycobacterium tuberculosis (strain ATCC 25618 / H37Rv) GN=ppsA PE=1 SV=1	69	0.00392616	1.33061	32.6816	33.3201	33.2607	31.9181	31.609	31.7434	32.6265	32.5174	32.5944	31.847	31.4457	31.7	By MS/MS	By MS/MS	By MS/MS	By MS/MS	By MS/MS	By MS/MS	101	106	105	75	52	61					71	66	47.8	46.2	44.2	198.83	0	323.31	38832000000	500	69	59	62	60	52	46
P9WNA9	P9WNA9	>sp|P9WNA9|ECCC3_MYCTU ESX-3 secretion system protein EccC3 OS=Mycobacterium tuberculosis (strain ATCC 25618 / H37Rv) GN=eccC3 PE=1 SV=1	58	0.00139205	1.59087	31.1765	31.7634	31.7451	30.0554	29.8573	29.9997	30.934	30.9843	31.0256	30.1915	29.8464	30.0492	By MS/MS	By MS/MS	By MS/MS	By MS/MS	By MS/MS	By MS/MS	58	46	51	25	17	21					58	58	49.8	49.8	49.8	145.17	0	323.31	12834000000	218	58	53	51	49	37	36
P9WNR3	P9WNR3	>sp|P9WNR3|ECCB3_MYCTU ESX-3 secretion system ATPase EccB3 OS=Mycobacterium tuberculosis (strain ATCC 25618 / H37Rv) GN=eccB3 PE=1 SV=1	18	0.00647004	1.512	29.5993	30.2238	30.1253	28.755	28.047	28.6105	29.5575	29.2893	29.4288	28.576	28.275	28.5514	By MS/MS	By MS/MS	By MS/MS	By MS/MS	By MS/MS	By MS/MS	25	26	20	7	6	7					18	18	42.6	42.6	42.6	55.942	0	158.78	4378700000	91	18	16	16	16	13	10
P9WNB3	P9WNB3	>sp|P9WNB3|ECC1A_MYCTU ESX-1 secretion system protein EccCa1 OS=Mycobacterium tuberculosis (strain ATCC 25618 / H37Rv) GN=eccCa1 PE=1 SV=1	3	0.00589142	2.24386	24.4089	24.1232	25.3521	22.1628	22.2162	22.7736	24.4089	17	17	17	17	17	By MS/MS	By MS/MS	By MS/MS	By MS/MS	By MS/MS	By matching	1	2	2	0	0	0					3	3	5.5	5.5	5.5	80.912	0	9.8647	100110000	5	3	2	2	2	1	1
I6YEZ8	I6YEZ8	>tr|I6YEZ8|I6YEZ8_MYCTU GCN5-related N-acetyltransferase OS=Mycobacterium tuberculosis (strain ATCC 25618 / H37Rv) GN=Rv3027c PE=4 SV=1	3	7.9729e-05	7.59131	24.8861	23.6871	25.2007	17	17	17	17	17	24.5637	17	17	17	By MS/MS	By matching	By MS/MS	By matching	By matching	By matching	2	0	2	0	0	0					3	3	15.7	15.7	15.7	30.513	0.0067008	2.2416	83078000	4	3	2	1	2	0	0
P9WFR1	P9WFR1	>sp|P9WFR1|GLTR2_MYCTU PGL/p-HBAD biosynthesis glycosyltransferase Rv2958c OS=Mycobacterium tuberculosis (strain ATCC 25618 / H37Rv) GN=Rv2958c PE=1 SV=1	2	0.0340922	5.34796	25.0589	23.3163	23.4561	17	17	21.7874	25.0589	17	17	17	17	17	By MS/MS	By matching	By MS/MS	By matching	By matching	By matching	3	0	1	0	0	0					4	2	10.5	6.3	6.3	46.795	0	8.1516	60524000	4	2	2	1	1	0	0
P9WI13;Q79FK5	P9WI13;Q79FK5	>sp|P9WI13|PPE25_MYCTU Uncharacterized PPE family protein PPE25 OS=Mycobacterium tuberculosis (strain ATCC 25618 / H37Rv) GN=PPE25 PE=3 SV=1;>tr|Q79FK5|Q79FK5_MYCTU PPE family protein PPE27 OS=Mycobacterium tuberculosis (strain ATCC 25618 / H37Rv) GN=PPE27	2	0.00319992	2.25575	25.3764	24.3352	24.9245	22.9472	22.2867	22.635	25.3764	17	17	17	17	17	By MS/MS	By MS/MS	By matching	By matching	By matching	By matching	1	1	0	0	0	0					2	2	5.8	5.8	5.8	37.09	0.0020218	2.9311	116280000	2	NaN	2	1	1	1	1
P9WNG1	P9WNG1	>sp|P9WNG1|Y892_MYCTU Uncharacterized monooxygenase Rv0892 OS=Mycobacterium tuberculosis (strain ATCC 25618 / H37Rv) GN=Rv0892 PE=1 SV=1	5	0.0221033	1.83181	25.3697	26.0517	26.9962	24.5356	24.4312	23.9554	25.2603	25.5982	25.873	24.9986	24.7474	17	By matching	By MS/MS	By MS/MS	By MS/MS	By MS/MS	By matching	0	2	3	0	1	0					5	5	11.5	11.5	11.5	55.038	0	12.061	309980000	6	5	3	3	5	2	2
P9WJ17	P9WJ17	>sp|P9WJ17|VPB44_MYCTU Putative antitoxin VapB44 OS=Mycobacterium tuberculosis (strain ATCC 25618 / H37Rv) GN=vapB44 PE=4 SV=1	3	0.0236641	1.02079	27.2859	27.6118	27.3058	26.4864	26.7806	25.8742	27.056	27.0665	26.5225	26.5337	26.6547	17	By MS/MS	By MS/MS	By MS/MS	By MS/MS	By MS/MS	By matching	2	2	2	2	1	0					3	3	61.2	61.2	61.2	8.8498	0	12.683	805440000	9	3	3	2	2	2	2
I6X7J6	I6X7J6	>tr|I6X7J6|I6X7J6_MYCTU Membrane protein OS=Mycobacterium tuberculosis (strain ATCC 25618 / H37Rv) GN=Rv3524 PE=1 SV=1	2	9.4962e-05	7.96141	24.4198	25.9716	24.4928	17	17	17	23.5579	25.6497	17	17	17	17	By MS/MS	By MS/MS	By MS/MS	By matching	By matching	By matching	0	2	1	0	0	0					2	2	10.5	10.5	10.5	36.285	0	5.3396	111850000	3	2	2	2	1	0	0
P9WPI9	P9WPI9	>sp|P9WPI9|Y2232_MYCTU Uncharacterized protein Rv2232 OS=Mycobacterium tuberculosis (strain ATCC 25618 / H37Rv) GN=Rv2232 PE=1 SV=1	4	0.000367254	7.89785	24.6515	23.8137	26.2284	17	17	17	25.1829	17	25.2101	17	17	17	By MS/MS	By MS/MS	By MS/MS	By matching	By matching	By matching	1	1	3	0	0	0					4	4	21	21	21	30.694	0	15.961	119720000	5	4	3	1	4	0	0
P9WMY9	P9WMY9	>sp|P9WMY9|GLGSY_MYCTU Glycogen synthase OS=Mycobacterium tuberculosis (strain ATCC 25618 / H37Rv) GN=Rv3032 PE=1 SV=1	7	0.0393436	2.17908	25.226	26.3755	26.2902	24.9428	23.5945	22.8173	25.4	25.5238	25.3961	25.2426	17	17	By MS/MS	By MS/MS	By MS/MS	By MS/MS	By MS/MS	By MS/MS	3	4	4	2	1	3					7	7	22	22	22	44.804	0	30.177	260670000	17	7	4	5	6	4	2
I6YB54	I6YB54	>tr|I6YB54|I6YB54_MYCTU 1,4-beta-xylanase OS=Mycobacterium tuberculosis (strain ATCC 25618 / H37Rv) GN=Rv3096 PE=1 SV=1	7	0.0010816	-9.31518	20.2923	17	17	27.3762	27.2208	27.6409	17	17	17	27.2546	27.1393	27.1471	By matching	By matching	By matching	By MS/MS	By MS/MS	By MS/MS	0	0	0	3	3	5	carbohydrate metabolic process;metabolic process;primary metabolic process	catalytic activity			7	7	23.5	23.5	23.5	43.161	0	18.799	541180000	11	7	1	0	0	6	5
O06582	O06582	>sp|O06582|PRPD_MYCTU 2-methylcitrate dehydratase OS=Mycobacterium tuberculosis (strain ATCC 25618 / H37Rv) GN=prpD PE=1 SV=1	13	0.00365797	-1.70085	25.7984	26.4365	26.5291	27.9887	27.6664	28.2115	26.4411	17	26.3135	27.4495	27.5958	27.7435	By MS/MS	By matching	By matching	By MS/MS	By MS/MS	By MS/MS	2	0	0	8	5	10	carboxylic acid catabolic process;carboxylic acid metabolic process;catabolic process;cellular catabolic process;cellular ketone metabolic process;cellular metabolic process;cellular process;metabolic process;monocarboxylic acid catabolic process;monocarboxylic acid metabolic process;organic acid catabolic process;organic acid metabolic process;oxoacid metabolic process;propionate catabolic proce…	2-methylcitrate dehydratase activity;carbon-oxygen lyase activity;catalytic activity;hydro-lyase activity;lyase activity	Propanoate metabolism	cell part;cell wall;cytoplasmic part;cytosol;external encapsulating structure;intracellular part	13	13	26	26	26	57.782	0	128.23	1036200000	25	13	9	1	2	11	8
O53731	O53731	>tr|O53731|O53731_MYCTU Possible conserved transmembrane protein OS=Mycobacterium tuberculosis (strain ATCC 25618 / H37Rv) GN=Rv0446c PE=1 SV=3	8	0.00805271	-1.68456	27.3249	28.1948	28.4081	29.6704	29.8151	29.4959	27.5964	27.6819	27.7407	29.3561	29.4726	29.3111	By MS/MS	By MS/MS	By MS/MS	By MS/MS	By MS/MS	By MS/MS	7	6	7	13	14	15	lipid metabolic process;metabolic process;primary metabolic process	catalytic activity;oxidoreductase activity;oxidoreductase activity, acting on the CH-CH group of donors		cell part;cytoplasm;extracellular region;integral to membrane;intracellular part;intrinsic to membrane;membrane part	8	8	22.7	22.7	22.7	28.253	0	17.363	3387700000	62	8	6	7	8	8	8
I6Y9Q3	I6Y9Q3	>sp|I6Y9Q3|PRPC_MYCTU 2-methylcitrate synthase OS=Mycobacterium tuberculosis (strain ATCC 25618 / H37Rv) GN=prpC PE=1 SV=1	4	2.58558e-05	-8.32879	17	17	17	26.0288	24.719	25.2386	17	17	17	25.5411	24.9275	25.0573	By matching	By matching	By matching	By MS/MS	By MS/MS	By MS/MS	0	0	0	3	1	2	acetyl-CoA catabolic process;acetyl-CoA metabolic process;carbohydrate metabolic process;catabolic process;cellular carbohydrate metabolic process;cellular catabolic process;cellular metabolic process;cellular process;coenzyme catabolic process;coenzyme metabolic process;cofactor catabolic process;cofactor metabolic process;metabolic process;primary metabolic process;tricarboxylic acid cycle	catalytic activity;transferase activity;transferase activity, transferring acyl groups;transferase activity, transferring acyl groups, acyl groups converted into alkyl on transfer	Citrate cycle (TCA cycle);Glyoxylate and dicarboxylate metabolism	cell part;cytoplasm;intracellular part	4	4	14.5	14.5	14.5	42.969	0	69.181	135670000	6	4	0	0	0	4	2
O33230	O33230	>tr|O33230|O33230_MYCTU GTPase HflX OS=Mycobacterium tuberculosis (strain ATCC 25618 / H37Rv) GN=hflX PE=1 SV=1	12	0.0071295	-2.32411	26.0454	27.3562	26.2185	28.5103	29.2125	28.8695	26.7812	26.8972	25.9769	28.3493	28.8621	28.388	By MS/MS	By MS/MS	By MS/MS	By MS/MS	By MS/MS	By MS/MS	2	2	1	13	9	8	catabolic process;cellular catabolic process;cellular metabolic process;cellular nitrogen compound catabolic process;cellular nitrogen compound metabolic process;cellular process;GTP catabolic process;GTP metabolic process;heterocycle catabolic process;heterocycle metabolic process;metabolic process;nitrogen compound metabolic process;nucleobase-containing compound catabolic process;nucleobase-co…	binding;catalytic activity;GTP binding;GTPase activity;guanyl nucleotide binding;guanyl ribonucleotide binding;hydrolase activity;hydrolase activity, acting on acid anhydrides;hydrolase activity, acting on acid anhydrides, in phosphorus-containing anhydrides;nucleoside-triphosphatase activity;nucleotide binding;purine nucleotide binding;purine ribonucleoside triphosphate binding;purine ribonucleo…		cell part;cytoplasm;intracellular part;membrane;plasma membrane	12	12	29.9	29.9	29.9	53.327	0	257.2	1814000000	35	12	5	7	5	11	11
P96808	P96808	>tr|P96808|P96808_MYCTU Probable acyl-CoA dehydrogenase FadE1 OS=Mycobacterium tuberculosis (strain ATCC 25618 / H37Rv) GN=fadE1 PE=1 SV=1	21	0.00932833	-1.36346	27.8764	28.7935	28.4817	29.5529	29.9282	29.761	28.2572	28.3311	28.2315	29.2736	29.3804	29.498	By MS/MS	By MS/MS	By MS/MS	By MS/MS	By MS/MS	By MS/MS	5	9	8	17	25	17		acyl-CoA dehydrogenase activity;binding;catalytic activity;coenzyme binding;cofactor binding;flavin adenine dinucleotide binding;oxidoreductase activity;oxidoreductase activity, acting on the CH-CH group of donors	beta-Alanine metabolism;Fatty acid metabolism;PPAR signaling pathway;Propanoate metabolism;Valine, leucine and isoleucine degradation	cell part;cytoplasmic part;cytosol;intracellular part	21	21	55.7	55.7	55.7	50.223	0	108.78	3805600000	81	21	12	14	12	18	21
P71629	P71629	>sp|P71629|CAS10_MYCTU CRISPR-associated protein Cas10/Csm1 OS=Mycobacterium tuberculosis (strain ATCC 25618 / H37Rv) GN=cas10 PE=1 SV=1	18	0.0413928	-1.79892	26.2452	26.7729	26.0245	29.2756	27.6132	27.5505	27.1243	27.184	27.1465	27.6346	27.613	27.7731	By MS/MS	By MS/MS	By MS/MS	By MS/MS	By MS/MS	By MS/MS	2	3	1	8	5	6	defense response;defense response to virus;immune effector process;immune system process;multi-organism process;response to biotic stimulus;response to other organism;response to stimulus;response to stress;response to virus			cell part;extracellular region;membrane;plasma membrane	18	18	26.3	26.3	26.3	90.746	0	39.934	1314200000	25	18	8	9	6	15	13
P71915	P71915	>tr|P71915|P71915_MYCTU Membrane protein OS=Mycobacterium tuberculosis (strain ATCC 25618 / H37Rv) GN=Rv2434c PE=4 SV=1	3	0.0709392	-5.36186	17	23.5813	17	24.4951	24.518	24.6538	17	17	17	24.2814	24.2383	24.4161	By matching	By MS/MS	By matching	By MS/MS	By MS/MS	By MS/MS	0	1	0	2	2	2	cellular process;establishment of localization;transmembrane transport;transport			cell part;membrane	3	3	8.3	8.3	8.3	52.272	0	12.109	86617000	7	3	0	1	0	2	3
P71540	P71540	>tr|P71540|P71540_MYCTU Enoyl-CoA hydratase OS=Mycobacterium tuberculosis (strain ATCC 25618 / H37Rv) GN=echA7 PE=1 SV=1	11	0.0214014	-1.86197	25.1039	26.8535	25.8722	27.8232	27.8519	27.7404	26.5492	26.5275	26.3298	27.0843	27.4012	27.1584	By MS/MS	By MS/MS	By MS/MS	By MS/MS	By MS/MS	By MS/MS	3	2	0	4	6	5		catalytic activity	Aminobenzoate degradation;Benzoate degradation;beta-Alanine metabolism;Butanoate metabolism;Caprolactam degradation;Fatty acid metabolism;Geraniol degradation;Limonene and pinene degradation;Lysine degradation;Propanoate metabolism;Tryptophan metabolism;Valine, leucine and isoleucine degradation	cell part;membrane;plasma membrane	11	11	53.9	53.9	53.9	27.604	0	54.133	922680000	20	11	5	8	3	10	8
P71538	P71538	>tr|P71538|P71538_MYCTU Acetyl-CoA carboxylase subunit alpha OS=Mycobacterium tuberculosis (strain ATCC 25618 / H37Rv) GN=accA2 PE=1 SV=2	17	0.00484798	-1.37709	27.6853	28.3305	28.3728	29.3191	29.6609	29.5399	28.2604	27.9033	27.8248	29.0495	29.0969	29.1467	By MS/MS	By MS/MS	By MS/MS	By MS/MS	By MS/MS	By MS/MS	6	6	3	13	20	12	growth	adenyl nucleotide binding;adenyl ribonucleotide binding;ATP binding;binding;biotin carboxylase activity;catalytic activity;cation binding;ion binding;ligase activity;ligase activity, forming carbon-nitrogen bonds;metal ion binding;nucleotide binding;purine nucleotide binding;purine ribonucleoside triphosphate binding;purine ribonucleotide binding;ribonucleotide binding	Carbon fixation pathways in prokaryotes;Glyoxylate and dicarboxylate metabolism;Propanoate metabolism;Valine, leucine and isoleucine degradation	cell part;membrane;plasma membrane	18	17	34.2	34.2	34.2	70.744	0	94.972	3200100000	60	17	9	10	9	13	16
P96900	P96900	>tr|P96900|P96900_MYCTU Probable transcriptional regulatory protein (Probably TetR-family) OS=Mycobacterium tuberculosis (strain ATCC 25618 / H37Rv) GN=Rv3295 PE=1 SV=1	5	0.024263	-1.27133	25.2248	26.1474	26.3632	27.2844	27.0055	27.2596	17	26.4978	26.6636	26.3903	26.8092	26.3472	By MS/MS	By MS/MS	By MS/MS	By MS/MS	By MS/MS	By MS/MS	1	1	2	3	2	5		binding;DNA binding;nucleic acid binding		cell part;membrane;plasma membrane	5	5	27.1	27.1	27.1	24.805	0	32.253	658740000	14	5	2	4	2	4	4
O53734	O53734	>tr|O53734|O53734_MYCTU Amine oxidase OS=Mycobacterium tuberculosis (strain ATCC 25618 / H37Rv) GN=Rv0449c PE=4 SV=1	21	0.000280871	-1.93755	28.4844	28.4935	28.7256	30.3065	30.7795	30.4302	28.8628	28.5132	28.5708	30.005	30.2469	30.1268	By MS/MS	By MS/MS	By MS/MS	By MS/MS	By MS/MS	By MS/MS	7	9	9	26	31	29		catalytic activity;oxidoreductase activity		cell part;membrane;plasma membrane	21	21	60.4	60.4	60.4	47.816	0	294.04	5815200000	111	21	12	12	11	17	20
O53321	O53321	>tr|O53321|O53321_MYCTU Possible non-heme haloperoxidase Hpx OS=Mycobacterium tuberculosis (strain ATCC 25618 / H37Rv) GN=hpx PE=1 SV=3	5	0.00475187	-2.41596	23.6743	25.0831	24.0905	26.6974	26.8389	26.5595	24.5688	24.941	17	26.1678	26.4681	26.3862	By matching	By matching	By matching	By MS/MS	By MS/MS	By MS/MS	0	0	0	5	6	4				cell part;membrane;plasma membrane	5	5	20.7	20.7	20.7	32.145	0	33.102	394560000	15	5	2	2	1	4	5
O53608	O53608	>tr|O53608|O53608_MYCTU Oxidoreductase OS=Mycobacterium tuberculosis (strain ATCC 25618 / H37Rv) GN=Rv0063 PE=1 SV=1	4	0.0814637	-5.07002	23.5953	23.5048	17	26.1326	26.6044	26.5731	17	17	17	25.9595	26.2787	26.17	By matching	By matching	By matching	By MS/MS	By MS/MS	By MS/MS	0	0	0	2	3	4		binding;catalytic activity;coenzyme binding;cofactor binding;flavin adenine dinucleotide binding;oxidoreductase activity;oxidoreductase activity, acting on CH-OH group of donors;oxidoreductase activity, acting on the CH-OH group of donors, NAD or NADP as acceptor;UDP-N-acetylmuramate dehydrogenase activity		extracellular region	4	4	14.4	14.4	14.4	49.301	0	21.59	300020000	9	4	1	1	0	4	4
I6Y3U6	I6Y3U6	>tr|I6Y3U6|I6Y3U6_MYCTU Enoyl-CoA hydratase OS=Mycobacterium tuberculosis (strain ATCC 25618 / H37Rv) GN=echA20 PE=1 SV=1	10	0.0199107	-1.82183	26.6598	27.3233	28.3261	29.2859	29.2984	29.1903	27.5464	27.4854	27.5916	28.9258	28.7767	28.867	By MS/MS	By MS/MS	By MS/MS	By MS/MS	By MS/MS	By MS/MS	4	5	3	16	14	10		catalytic activity	Aminobenzoate degradation;Benzoate degradation;beta-Alanine metabolism;Butanoate metabolism;Caprolactam degradation;Fatty acid metabolism;Geraniol degradation;Limonene and pinene degradation;Lysine degradation;Propanoate metabolism;Tryptophan metabolism;Valine, leucine and isoleucine degradation		10	10	47	47	47	26.333	0	60.29	2537800000	52	10	7	7	10	9	10
I6XWJ8	I6XWJ8	>tr|I6XWJ8|I6XWJ8_MYCTU Acetyl-CoA acetyltransferase OS=Mycobacterium tuberculosis (strain ATCC 25618 / H37Rv) GN=Rv0914c PE=1 SV=1	7	0.025799	-2.12418	23.8303	25.3407	25.7805	26.8439	27.0628	27.4174	25.409	25.5289	25.8469	26.3288	26.5636	26.7622	By MS/MS	By MS/MS	By MS/MS	By MS/MS	By MS/MS	By MS/MS	2	1	2	4	6	7		catalytic activity;transferase activity;transferase activity, transferring acyl groups;transferase activity, transferring acyl groups other than amino-acyl groups	Benzoate degradation;Butanoate metabolism;Carbon fixation pathways in prokaryotes;Fatty acid metabolism;Glyoxylate and dicarboxylate metabolism;Lysine degradation;Propanoate metabolism;Pyruvate metabolism;Synthesis and degradation of ketone bodies;Terpenoid backbone biosynthesis;Tryptophan metabolism;Two-component system;Valine, leucine and isoleucine degradation		7	7	22.1	22.1	22.1	43.874	0	22.28	554950000	22	7	2	3	3	5	6
O86319	O86319	>tr|O86319|O86319_MYCTU Acyl-CoA dehydrogenase OS=Mycobacterium tuberculosis (strain ATCC 25618 / H37Rv) GN=fadE13 PE=1 SV=1	13	0.02531	-1.58187	26.1736	27.3706	27.6211	28.5259	28.7999	28.5851	27.3067	27.1054	27.1646	28.2246	28.2302	28.0858	By MS/MS	By MS/MS	By MS/MS	By MS/MS	By MS/MS	By MS/MS	4	3	6	8	10	9		acyl-CoA dehydrogenase activity;binding;catalytic activity;coenzyme binding;cofactor binding;flavin adenine dinucleotide binding;oxidoreductase activity;oxidoreductase activity, acting on the CH-CH group of donors	beta-Alanine metabolism;Fatty acid metabolism;PPAR signaling pathway;Propanoate metabolism;Valine, leucine and isoleucine degradation		13	13	42.4	42.4	42.4	40.747	0	72.914	1712200000	40	13	7	8	10	10	12
O86318	O86318	>tr|O86318|O86318_MYCTU Probable acetyl-/propionyl-CoA carboxylase (Beta subunit) AccD2 OS=Mycobacterium tuberculosis (strain ATCC 25618 / H37Rv) GN=accD2 PE=1 SV=1	11	0.000198464	-2.01155	26.6885	26.6827	26.2685	28.4691	28.5175	28.6876	26.2375	26.2564	26.4589	28.1182	28.2945	28.3069	By MS/MS	By MS/MS	By MS/MS	By MS/MS	By MS/MS	By MS/MS	0	1	1	6	8	6	biosynthetic process;carboxylic acid biosynthetic process;carboxylic acid metabolic process;cell wall macromolecule biosynthetic process;cell wall macromolecule metabolic process;cell wall organization or biogenesis;cellular biosynthetic process;cellular cell wall macromolecule metabolic process;cellular cell wall organization or biogenesis;cellular component macromolecule biosynthetic process;ce…	catalytic activity;ligase activity	Carbon fixation pathways in prokaryotes;Glyoxylate and dicarboxylate metabolism;Propanoate metabolism;Valine, leucine and isoleucine degradation		11	11	25.7	25.7	25.7	56.256	0	35.587	1484900000	22	11	6	4	3	9	9
O06543	O06543	>tr|O06543|O06543_MYCTU Carnitine dehydratase OS=Mycobacterium tuberculosis (strain ATCC 25618 / H37Rv) GN=mcr PE=1 SV=3	6	0.0446544	-1.145	25.9123	25.3603	25.0244	27.1434	26.4683	26.1203	17	17	17	26.5404	25.8936	26.6702	By MS/MS	By MS/MS	By MS/MS	By MS/MS	By MS/MS	By MS/MS	1	1	1	3	5	4	acyl-CoA metabolic process;cellular metabolic process;cellular process;coenzyme metabolic process;cofactor metabolic process;metabolic process;thioester metabolic process	alpha-methylacyl-CoA racemase activity;catalytic activity;isomerase activity;racemase and epimerase activity	Peroxisome;Primary bile acid biosynthesis		6	5	15	15	13.1	38.684	0	9.1928	454380000	15	6	2	3	2	4	4
P71875	P71875	>sp|P71875|KSHA_MYCTU 3-ketosteroid-9-alpha-monooxygenase, oxygenase component OS=Mycobacterium tuberculosis (strain ATCC 25618 / H37Rv) GN=kshA PE=1 SV=2	6	0.0025122	-3.93331	22.3554	24.0672	22.435	26.5687	27.1441	26.9447	17	25.2295	17	25.968	26.7766	26.6964	By MS/MS	By MS/MS	By MS/MS	By MS/MS	By MS/MS	By MS/MS	1	0	1	6	7	5	alcohol metabolic process;biosynthetic process;catabolic process;cellular component assembly;cellular component organization;cellular component organization or biogenesis;cholesterol catabolic process;cholesterol metabolic process;lipid biosynthetic process;lipid catabolic process;lipid metabolic process;macromolecular complex assembly;macromolecular complex subunit organization;metabolic process…	2 iron, 2 sulfur cluster binding;binding;catalytic activity;cation binding;ferrous iron binding;ion binding;iron ion binding;iron-sulfur cluster binding;ketosteroid monooxygenase activity;metal cluster binding;metal ion binding;monooxygenase activity;oxidoreductase activity;oxidoreductase activity, acting on paired donors, with incorporation or reduction of molecular oxygen;oxidoreductase activit…			6	6	15	15	15	44.267	0	13.044	405630000	20	6	2	2	1	6	6
P95220	P95220	>tr|P95220|P95220_MYCTU Allophanate hydrolase OS=Mycobacterium tuberculosis (strain ATCC 25618 / H37Rv) GN=Rv0263c PE=1 SV=1	4	0.0119053	-2.17216	22.7403	23.5882	24.2399	25.2235	26.0132	25.8482	17	17	24.0955	24.884	25.8348	25.4118	By matching	By MS/MS	By MS/MS	By MS/MS	By MS/MS	By MS/MS	0	1	1	3	4	4		catalytic activity;hydrolase activity			4	4	11.7	11.7	11.7	32.203	0	4.301	206740000	13	4	1	1	2	3	4
O53424	O53424	>tr|O53424|O53424_MYCTU Possible lipase LipU OS=Mycobacterium tuberculosis (strain ATCC 25618 / H37Rv) GN=lipU PE=4 SV=3	4	0.000574696	-8.2585	17	17	17	23.6266	26.3436	25.8054	17	17	17	17	26.046	25.5774	By matching	By matching	By matching	By MS/MS	By MS/MS	By MS/MS	0	0	0	0	2	2		catalytic activity;hydrolase activity			4	4	16.2	16.2	16.2	31.681	0	8.314	156740000	4	4	0	0	0	2	4
O53732	O53732	>sp|O53732|UFAA1_MYCTU Tuberculostearic acid methyltransferase UfaA1 OS=Mycobacterium tuberculosis (strain ATCC 25618 / H37Rv) GN=ufaA1 PE=1 SV=3	19	0.0163826	-1.35589	28.8782	29.8552	29.7575	30.6071	31.0904	30.8611	29.2066	29.1419	29.2123	30.3759	30.7168	30.4931	By MS/MS	By MS/MS	By MS/MS	By MS/MS	By MS/MS	By MS/MS	11	15	12	30	36	35	biosynthetic process;lipid biosynthetic process;lipid metabolic process;metabolic process;primary metabolic process				19	19	60.4	60.4	60.4	47.767	0	323.31	8244400000	139	19	12	15	12	16	19
O05886	O05886	>sp|O05886|HPF_MYCTU Ribosome hibernation promotion factor OS=Mycobacterium tuberculosis (strain ATCC 25618 / H37Rv) GN=hpf PE=1 SV=4	7	0.00130772	-2.56262	25.5819	25.9532	26.297	28.0982	28.9407	28.481	25.1624	25.3691	25.0092	28.1106	28.6601	28.1869	By MS/MS	By MS/MS	By MS/MS	By MS/MS	By MS/MS	By MS/MS	1	1	1	11	10	10	metabolic process;primary metabolic process				7	7	33.8	33.8	33.8	25.093	0	54.229	1374900000	34	7	4	2	5	6	5
I6X7F9	I6X7F9	>tr|I6X7F9|I6X7F9_MYCTU PadR family transcriptional regulator OS=Mycobacterium tuberculosis (strain ATCC 25618 / H37Rv) GN=Rv3488 PE=1 SV=1	3	0.00299965	-1.67324	25.0994	25.9317	25.6476	27.4035	27.1919	27.103	17	17	17	27.3358	26.8706	26.7107	By matching	By MS/MS	By matching	By MS/MS	By MS/MS	By MS/MS	0	1	0	1	2	3					3	3	29.9	29.9	29.9	11.928	0	11.777	627510000	7	3	2	2	2	3	3
P9WPW3	P9WPW3	>sp|P9WPW3|SCOB_MYCTU Probable succinyl-CoA:3-ketoacid coenzyme A transferase subunit B OS=Mycobacterium tuberculosis (strain ATCC 25618 / H37Rv) GN=scoB PE=1 SV=1	3	0.00363852	-2.76348	22.7672	23.7756	24.0654	26.4489	25.8599	26.5899	17	17	17	26.1908	25.7346	26.2982	By matching	By MS/MS	By MS/MS	By MS/MS	By MS/MS	By MS/MS	0	2	1	3	4	3					3	3	17.9	17.9	17.9	22.898	0	14.505	292570000	13	3	1	2	1	3	3
P9WH69	P9WH69	>sp|P9WH69|RIR2H_MYCTU R2-like ligand binding oxidase OS=Mycobacterium tuberculosis (strain ATCC 25618 / H37Rv) GN=nrdB PE=1 SV=1	7	0.0359014	-5.92812	22.2046	22.7447	17	25.5541	27.3277	26.8519	17	22.8711	17	25.3211	27.0775	26.5256	By matching	By matching	By matching	By MS/MS	By MS/MS	By MS/MS	0	0	0	1	5	8					7	7	35	35	35	35.656	0	51.669	350690000	14	7	1	2	0	5	6
I6Y1I1	I6Y1I1	>tr|I6Y1I1|I6Y1I1_MYCTU Conserved hypothetical alanine rich protein OS=Mycobacterium tuberculosis (strain ATCC 25618 / H37Rv) GN=Rv2695 PE=1 SV=1	2	0.00843544	-1.18354	22.6683	23.483	23.12	24.1556	24.3855	24.2808	17	17	17	23.968	24.0878	24.0364	By MS/MS	By MS/MS	By MS/MS	By MS/MS	By MS/MS	By MS/MS	1	2	1	1	2	1					2	2	9.4	9.4	9.4	24.154	0.00040783	3.2094	88492000	8	2	1	1	1	2	2
P9WHM3	P9WHM3	>sp|P9WHM3|PURU_MYCTU Formyltetrahydrofolate deformylase OS=Mycobacterium tuberculosis (strain ATCC 25618 / H37Rv) GN=purU PE=1 SV=1	9	0.0173396	-2.02578	26.0036	27.021	27.7685	28.7984	29.0231	29.049	26.2707	26.827	26.7331	28.5858	28.7208	28.8023	By MS/MS	By MS/MS	By MS/MS	By MS/MS	By MS/MS	By MS/MS	2	4	3	12	12	9					9	9	41.6	41.6	41.6	34.006	0	150.84	1999900000	42	9	5	5	6	7	8
P9WKV3	P9WKV3	>sp|P9WKV3|LDT5_MYCTU L,D-transpeptidase 5 OS=Mycobacterium tuberculosis (strain ATCC 25618 / H37Rv) GN=lprQ PE=1 SV=1	9	0.00893728	-2.49192	24.9005	26.5799	26.2839	28.3996	28.2784	28.562	26.0311	26.1142	26.0755	28.0926	27.9643	28.1529	By MS/MS	By MS/MS	By MS/MS	By MS/MS	By MS/MS	By MS/MS	1	1	2	9	7	9					9	9	39.5	39.5	39.5	47.89	0	136.73	1289300000	29	9	2	4	4	8	7
P9WKG9	P9WKG9	>sp|P9WKG9|ISPD_MYCTU 2-C-methyl-D-erythritol 4-phosphate cytidylyltransferase OS=Mycobacterium tuberculosis (strain ATCC 25618 / H37Rv) GN=ispD PE=1 SV=1	15	0.00243736	-1.91925	27.4233	28.3526	28.1173	29.832	29.9666	29.8524	27.7793	27.8082	27.8309	29.5448	29.6566	29.5124	By MS/MS	By MS/MS	By MS/MS	By MS/MS	By MS/MS	By MS/MS	4	8	5	21	22	21					15	15	76.6	76.6	76.6	24.073	0	246.65	3788100000	81	15	9	11	10	15	15
P9WG63	P9WG63	>sp|P9WG63|DIPZ_MYCTU Protein DipZ OS=Mycobacterium tuberculosis (strain ATCC 25618 / H37Rv) GN=dipZ PE=1 SV=1	15	0.00108326	-1.67192	28.6001	28.9846	29.0248	30.299	30.8002	30.5262	28.6664	28.51	28.4255	30.0841	30.4809	30.2539	By MS/MS	By MS/MS	By MS/MS	By MS/MS	By MS/MS	By MS/MS	15	14	10	24	27	27					15	15	31.2	31.2	31.2	74.167	0	315.62	6221300000	117	15	10	10	10	13	13
P9WNF3	P9WNF3	>sp|P9WNF3|MP83_MYCTU Cell surface glycolipoprotein MPT83 OS=Mycobacterium tuberculosis (strain ATCC 25618 / H37Rv) GN=mpt83 PE=1 SV=1	9	0.000101715	-1.45254	32.0046	32.1995	32.3039	33.5904	33.6886	33.5865	31.733	31.4645	31.7291	33.336	33.3402	33.2858	By MS/MS	By MS/MS	By MS/MS	By MS/MS	By MS/MS	By MS/MS	28	25	27	64	70	48					9	9	59.1	59.1	59.1	22.07	0	323.31	54221000000	262	9	7	7	6	8	9
P9WFD5	P9WFD5	>sp|P9WFD5|Y2624_MYCTU Universal stress protein Rv2624c OS=Mycobacterium tuberculosis (strain ATCC 25618 / H37Rv) GN=Rv2624c PE=1 SV=1	16	0.0060483	-1.65763	28.366	27.3979	27.5007	29.489	29.3017	29.4467	28.3559	27.3993	27.5242	29.1114	29.1392	28.9367	By MS/MS	By MS/MS	By MS/MS	By MS/MS	By MS/MS	By MS/MS	11	4	3	16	16	13					16	16	65.8	65.8	65.8	29.4	0	74.669	2859600000	63	16	13	8	7	13	14
I6YAY5	I6YAY5	>tr|I6YAY5|I6YAY5_MYCTU Uncharacterized protein OS=Mycobacterium tuberculosis (strain ATCC 25618 / H37Rv) GN=Rv3033 PE=1 SV=1	2	0.0073387	-1.15314	27.0135	27.2294	27.7572	28.4698	28.3892	28.6005	27.1224	26.575	27.1606	28.231	28.1416	28.2776	By MS/MS	By MS/MS	By MS/MS	By MS/MS	By MS/MS	By MS/MS	5	7	5	6	7	8					2	2	11.5	11.5	11.5	19.272	0	47.228	1650000000	38	2	2	2	2	2	2
O53733	O53733	>tr|O53733|O53733_MYCTU Uncharacterized protein OS=Mycobacterium tuberculosis (strain ATCC 25618 / H37Rv) GN=Rv0448c PE=4 SV=3	12	0.00241829	-1.25167	28.1673	27.9628	28.4415	29.3335	29.6824	29.3107	27.9911	27.7808	27.9516	29.0511	29.1767	29.2363	By MS/MS	By MS/MS	By MS/MS	By MS/MS	By MS/MS	By MS/MS	8	4	6	12	17	14					12	12	60.6	60.6	60.6	25.598	0	66.361	3131500000	61	12	11	8	9	11	12
P9WFK7	P9WFK7	>sp|P9WFK7|EIS_MYCTU N-acetyltransferase Eis OS=Mycobacterium tuberculosis (strain ATCC 25618 / H37Rv) GN=eis PE=1 SV=2	19	0.00552227	-1.11163	28.7486	29.3963	29.2112	30.1089	30.3424	30.2396	28.761	28.7751	28.779	29.8778	29.9562	29.9921	By MS/MS	By MS/MS	By MS/MS	By MS/MS	By MS/MS	By MS/MS	10	14	8	28	30	24					19	19	66.9	66.9	66.9	43.803	0	127.69	5566100000	114	19	14	16	14	18	18
O06826	O06826	>tr|O06826|O06826_MYCTU FAD-dependent oxidoreductase OS=Mycobacterium tuberculosis (strain ATCC 25618 / H37Rv) GN=Rv1432 PE=1 SV=1	6	0.000785644	-1.65456	25.7695	25.3787	25.9733	27.2695	27.4056	27.4101	25.8944	25.8295	25.6716	26.9534	26.8968	27.0039	By MS/MS	By MS/MS	By MS/MS	By MS/MS	By MS/MS	By MS/MS	1	3	1	7	7	6					6	6	18.8	18.8	18.8	50.476	0	31.935	684610000	25	6	4	3	4	6	5
P9WPT5	P9WPT5	>sp|P9WPT5|CTPC_MYCTU Probable manganese/zinc-exporting P-type ATPase OS=Mycobacterium tuberculosis (strain ATCC 25618 / H37Rv) GN=ctpC PE=1 SV=1	24	0.00132052	-1.39373	28.5376	28.8251	29.1	30.3392	30.1382	30.1665	28.799	28.8358	28.4946	29.8209	29.8226	29.9028	By MS/MS	By MS/MS	By MS/MS	By MS/MS	By MS/MS	By MS/MS	10	10	13	21	23	26					24	24	32.7	32.7	32.7	76.494	0	118.55	5185700000	103	24	17	18	16	24	21
P9WLP5	P9WLP5	>sp|P9WLP5|Y1993_MYCTU Uncharacterized protein Rv1993c OS=Mycobacterium tuberculosis (strain ATCC 25618 / H37Rv) GN=Rv1993c PE=1 SV=1	7	0.0169842	-1.63426	26.3443	27.4879	27.6597	28.7155	28.8256	28.8536	27.0686	27.3894	27.418	28.2521	28.339	28.4686	By MS/MS	By MS/MS	By MS/MS	By MS/MS	By MS/MS	By MS/MS	2	4	3	8	8	6					7	7	53.3	53.3	53.3	9.3657	0	22.876	1887000000	31	7	5	6	6	7	7
P9WPW1	P9WPW1	>sp|P9WPW1|Y3551_MYCTU Putative CoA-transferase subunit alpha Rv3551 OS=Mycobacterium tuberculosis (strain ATCC 25618 / H37Rv) GN=Rv3551 PE=1 SV=1	8	0.0204426	-1.65487	24.9307	26.4682	25.6227	27.3377	27.3151	27.3334	25.5836	26.0581	25.513	26.8635	26.6016	26.8617	By matching	By matching	By MS/MS	By MS/MS	By MS/MS	By MS/MS	0	0	2	6	5	4					8	8	29.8	29.8	29.8	31.723	0	21.747	682180000	17	8	3	3	3	7	6
P9WJN9	P9WJN9	>sp|P9WJN9|MRAZ_MYCTU Transcriptional regulator MraZ OS=Mycobacterium tuberculosis (strain ATCC 25618 / H37Rv) GN=mraZ PE=1 SV=1	8	0.0415951	-1.02921	29.7452	30.8094	30.728	31.3377	31.4783	31.5542	29.8251	30.1752	30.3116	31.1609	31.1164	31.1992	By MS/MS	By MS/MS	By MS/MS	By MS/MS	By MS/MS	By MS/MS	9	12	10	18	20	17					8	8	46.9	46.9	46.9	15.912	0	102.52	13419000000	86	8	6	7	7	8	8
P9WQG3	P9WQG3	>sp|P9WQG3|ACDC_MYCTU Acyl-CoA dehydrogenase fadE12 OS=Mycobacterium tuberculosis (strain ATCC 25618 / H37Rv) GN=fadE12 PE=1 SV=1	13	0.000178981	-1.15803	27.7679	27.6513	27.8494	28.9981	28.9571	28.7875	27.4005	27.5362	27.6791	28.4528	28.6697	28.5732	By MS/MS	By MS/MS	By MS/MS	By MS/MS	By MS/MS	By MS/MS	7	3	4	12	10	11					13	13	35.1	35.1	35.1	41.515	0	194.2	2201800000	47	13	11	6	6	13	10
P9WQC1	P9WQC1	>sp|P9WQC1|ADHA_MYCTU Probable alcohol dehydrogenase AdhA OS=Mycobacterium tuberculosis (strain ATCC 25618 / H37Rv) GN=adhA PE=1 SV=1	3	0.0148577	-1.92999	23.7094	23.5653	23.5155	24.8085	26.4034	25.3682	17	17	17	25.4471	25.649	17	By matching	By matching	By matching	By MS/MS	By MS/MS	By MS/MS	0	0	0	1	1	0					3	3	17.6	17.6	17.6	36.631	0	6.826	199570000	2	3	2	1	1	2	3
O06178	O06178	>tr|O06178|O06178_MYCTU Thioesterase OS=Mycobacterium tuberculosis (strain ATCC 25618 / H37Rv) GN=Rv1532c PE=1 SV=1	2	0.0220485	-1.46476	23.65	23.5386	23.9639	25.5295	25.5984	24.4188	17	17	17	25.3429	25.298	17	By matching	By MS/MS	By MS/MS	By MS/MS	By MS/MS	By MS/MS	0	1	0	2	1	1					2	2	15.3	15.3	15.3	16.007	0	5.0369	163380000	5	2	1	1	1	2	2
I6YDM0	I6YDM0	>tr|I6YDM0|I6YDM0_MYCTU Uncharacterized protein OS=Mycobacterium tuberculosis (strain ATCC 25618 / H37Rv) GN=Rv2516c PE=1 SV=1	5	0.0493934	-5.51633	17	22.916	17	24.2474	24.7863	24.4313	17	17	17	24.1229	17	24.1145	By matching	By MS/MS	By matching	By MS/MS	By MS/MS	By MS/MS	0	0	0	1	2	3					5	5	28.1	28.1	28.1	29.387	0	15.421	79387000	6	5	0	2	0	3	3
P9WM45	P9WM45	>sp|P9WM45|Y1269_MYCTU Protein Rv1269c OS=Mycobacterium tuberculosis (strain ATCC 25618 / H37Rv) GN=Rv1269c PE=1 SV=1	6	0.0258854	-1.16976	27.2511	27.896	26.7295	28.4225	28.5105	28.4529	27.3846	27.2952	26.9142	27.8943	28.2062	28.0821	By MS/MS	By MS/MS	By MS/MS	By MS/MS	By MS/MS	By MS/MS	6	5	6	9	10	8					6	6	54	54	54	12.55	0	58.27	1630400000	44	6	5	5	5	6	5
P9WJ99	P9WJ99	>sp|P9WJ99|INIA_MYCTU Isoniazid-induced protein IniA OS=Mycobacterium tuberculosis (strain ATCC 25618 / H37Rv) GN=iniA PE=1 SV=1	14	0.0280712	-1.58331	25.4717	26.4943	26.7636	28.1649	27.3223	27.9923	25.9904	27.2241	26.184	27.1601	27.3289	27.4834	By MS/MS	By MS/MS	By MS/MS	By MS/MS	By MS/MS	By MS/MS	1	2	2	3	0	3					14	14	26.6	26.6	26.6	70.082	0	27.822	990750000	11	14	4	5	6	8	8
P9WN43	P9WN43	>sp|P9WN43|GLGC_MYCTU Glucose-1-phosphate adenylyltransferase OS=Mycobacterium tuberculosis (strain ATCC 25618 / H37Rv) GN=glgC PE=1 SV=1	9	0.0170318	-1.06626	26.3998	26.9753	26.8453	27.4062	28.1016	27.9114	26.767	26.4865	26.6263	27.3615	27.3911	27.4594	By MS/MS	By MS/MS	By MS/MS	By MS/MS	By MS/MS	By MS/MS	4	1	0	6	7	8					9	9	25	25	25	43.8	0	35.427	1059400000	26	9	5	5	4	7	9
P9WJ95;O07776	P9WJ95	>sp|P9WJ95|INIC_MYCTU Isoniazid-induced protein IniC OS=Mycobacterium tuberculosis (strain ATCC 25618 / H37Rv) GN=iniC PE=1 SV=1	11	0.0291173	-1.65626	25.0651	26.6791	26.374	27.6796	27.7871	27.6202	26.1434	26.4075	26.7893	27.0755	27.1261	27.1084	By MS/MS	By MS/MS	By matching	By MS/MS	By MS/MS	By MS/MS	2	2	0	5	4	2					11	11	23.3	23.3	23.3	53.018	0	20.244	882420000	15	NaN	4	7	5	10	10
P9WLP9	P9WLP9	>sp|P9WLP9|Y1989_MYCTU Uncharacterized protein Rv1989c OS=Mycobacterium tuberculosis (strain ATCC 25618 / H37Rv) GN=Rv1989c PE=1 SV=1	8	0.00878577	-1.53764	24.9347	25.363	25.6425	26.3964	26.9094	27.2473	26.0976	25.3758	25.4814	17	26.0661	26.405	By MS/MS	By MS/MS	By MS/MS	By MS/MS	By MS/MS	By MS/MS	2	2	1	2	3	4					8	8	46.2	46.2	46.2	20.281	0	21.072	501300000	14	8	2	3	4	4	6
P9WM19	P9WM19	>sp|P9WM19|Y1342_MYCTU Uncharacterized protein Rv1342c OS=Mycobacterium tuberculosis (strain ATCC 25618 / H37Rv) GN=Rv1342c PE=1 SV=1	2	0.0597433	-1.00594	24.6988	25.7645	25.8493	26.4066	26.6497	26.274	17	17	17	26.0587	26.415	26.1195	By MS/MS	By MS/MS	By MS/MS	By MS/MS	By MS/MS	By MS/MS	1	2	2	2	2	3					2	2	35	35	35	13.382	0	74.768	420080000	12	2	1	1	1	2	2
O33229	O33229	>tr|O33229|O33229_MYCTU Acyl-CoA dehydrogenase OS=Mycobacterium tuberculosis (strain ATCC 25618 / H37Rv) GN=fadE20 PE=1 SV=1	5	0.149929	-1.37959	23.9414	26.1067	26.3644	26.6524	26.8824	27.0165	17	17	17	26.6302	26.4941	26.7062	By MS/MS	By MS/MS	By MS/MS	By MS/MS	By MS/MS	By MS/MS	3	1	1	2	5	3		acyl-CoA dehydrogenase activity;binding;catalytic activity;coenzyme binding;cofactor binding;flavin adenine dinucleotide binding;oxidoreductase activity;oxidoreductase activity, acting on the CH-CH group of donors	Geraniol degradation;Naphthalene degradation		5	5	14	14	14	42.844	0	27.263	539710000	15	5	2	3	2	3	3
I6YB11	I6YB11	>tr|I6YB11|I6YB11_MYCTU Probable short chain alcohol dehydrogenase/reductase OS=Mycobacterium tuberculosis (strain ATCC 25618 / H37Rv) GN=Rv3057c PE=1 SV=1	4	0.107773	-0.58852	27.2312	27.8541	27.3432	27.6477	28.2191	28.3272	17	17	17	27.6612	27.8187	28.0328	By matching	By MS/MS	By MS/MS	By MS/MS	By MS/MS	By MS/MS	0	1	1	1	1	1	metabolic process;oxidation-reduction process	catalytic activity;oxidoreductase activity			4	4	21.3	21.3	21.3	31.153	0.0059172	2.2686	1429900000	5	4	3	2	2	4	3
P9WK83	P9WK83	>sp|P9WK83|LIPB_MYCTU Octanoyltransferase OS=Mycobacterium tuberculosis (strain ATCC 25618 / H37Rv) GN=lipB PE=1 SV=1	2	0.201621	4.05539	25.8903	26.5437	26.6006	24.7412	17	25.1273	25.8843	25.9023	25.9812	17	17	17	By MS/MS	By MS/MS	By MS/MS	By MS/MS	By matching	By MS/MS	2	2	2	1	0	1					2	2	12.6	12.6	12.6	24.21	0	6.5874	326480000	8	2	2	2	2	1	0
O53578	O53578	>tr|O53578|O53578_MYCTU Methylmalonyl-CoA carboxyltransferase OS=Mycobacterium tuberculosis (strain ATCC 25618 / H37Rv) GN=accD4 PE=1 SV=2	25	0.225262	0.370035	29.9624	30.4338	30.8419	29.955	30.1125	30.0605	30.0168	29.8394	30.0569	29.6487	29.7092	29.6928	By MS/MS	By MS/MS	By MS/MS	By MS/MS	By MS/MS	By MS/MS	27	29	34	20	22	24	carbon fixation;cellular component assembly;cellular component assembly at cellular level;cellular component organization;cellular component organization at cellular level;cellular component organization or biogenesis;cellular component organization or biogenesis at cellular level;cellular process;growth;metabolic process;mycolate cell wall layer assembly;organic substance metabolic process	acetyl-CoA carboxylase activity;catalytic activity;CoA carboxylase activity;ligase activity;ligase activity, forming carbon-carbon bonds;propionyl-CoA carboxylase activity	Carbon fixation pathways in prokaryotes;Glyoxylate and dicarboxylate metabolism;Propanoate metabolism;Valine, leucine and isoleucine degradation	acetyl-CoA carboxylase complex;cell part;cell wall;cytoplasmic part;external encapsulating structure;intracellular part;macromolecular complex;membrane;plasma membrane;protein complex	25	25	42.5	42.5	42.5	56.679	0	259.04	7742400000	156	25	21	21	24	20	20
P96890	P96890	>tr|P96890|P96890_MYCTU Acetyl-COA carboxylase OS=Mycobacterium tuberculosis (strain ATCC 25618 / H37Rv) GN=accA3 PE=1 SV=2	37	0.0368818	0.714556	33.1344	33.7433	33.8542	32.7516	32.8754	32.9614	33.1254	33.104	33.1305	32.6577	32.5883	32.7041	By MS/MS	By MS/MS	By MS/MS	By MS/MS	By MS/MS	By MS/MS	105	102	97	78	77	74	carbon fixation;growth;metabolic process;organic substance metabolic process	acetyl-CoA carboxylase activity;adenyl nucleotide binding;adenyl ribonucleotide binding;ATP binding;binding;biotin carboxylase activity;catalytic activity;cation binding;CoA carboxylase activity;ion binding;ligase activity;ligase activity, forming carbon-carbon bonds;ligase activity, forming carbon-nitrogen bonds;metal ion binding;nucleotide binding;propionyl-CoA carboxylase activity;purine nucle…	Fatty acid biosynthesis	acetyl-CoA carboxylase complex;cell part;cell wall;cytoplasmic part;external encapsulating structure;intracellular part;macromolecular complex;membrane;plasma membrane;protein complex	38	37	71.8	71.8	71.8	63.782	0	323.31	62812000000	533	37	35	34	35	29	30
P96886	P96886	>tr|P96886|P96886_MYCTU Probable bifunctional protein acetyl-/propionyl-coenzyme A carboxylase (Epsilon chain) AccE5 OS=Mycobacterium tuberculosis (strain ATCC 25618 / H37Rv) GN=accE5 PE=1 SV=1	5	0.163503	0.688602	28.5907	28.3674	28.6774	27.4262	28.642	27.5015	28.0647	28.2154	27.737	28.0708	27.8968	27.6946	By MS/MS	By MS/MS	By MS/MS	By MS/MS	By MS/MS	By MS/MS	8	7	8	2	3	3	carbon fixation;growth;metabolic process;organic substance metabolic process	acetyl-CoA carboxylase activity;catalytic activity;CoA carboxylase activity;ligase activity;ligase activity, forming carbon-carbon bonds;propionyl-CoA carboxylase activity		acetyl-CoA carboxylase complex;cell part;cell wall;cytoplasmic part;external encapsulating structure;intracellular part;macromolecular complex;protein complex	5	5	52.5	52.5	52.5	19.013	0	44.063	1969100000	31	5	5	5	4	3	5
O53482	O53482	>tr|O53482|O53482_MYCTU Probable sugar-transport ATP-binding protein ABC transporter OS=Mycobacterium tuberculosis (strain ATCC 25618 / H37Rv) GN=Rv2038c PE=3 SV=1	3	0.284784	0.736684	25.5429	25.1531	26.109	25.8485	24.0373	24.709	25.5463	25.1109	25.0289	25.2699	17	25.0754	By MS/MS	By MS/MS	By MS/MS	By MS/MS	By MS/MS	By MS/MS	2	1	2	0	2	1	ATP catabolic process;ATP metabolic process;catabolic process;cellular catabolic process;cellular metabolic process;cellular nitrogen compound catabolic process;cellular nitrogen compound metabolic process;cellular process;heterocycle catabolic process;heterocycle metabolic process;metabolic process;nitrogen compound metabolic process;nucleobase-containing compound catabolic process;nucleobase-co…	adenyl nucleotide binding;adenyl ribonucleotide binding;ATP binding;ATPase activity;binding;catalytic activity;hydrolase activity;hydrolase activity, acting on acid anhydrides;hydrolase activity, acting on acid anhydrides, catalyzing transmembrane movement of substances;hydrolase activity, acting on acid anhydrides, in phosphorus-containing anhydrides;nucleoside-triphosphatase activity;nucleotide…	ABC transporters	ATP-binding cassette (ABC) transporter complex;cell part;cytoplasmic part;cytosol;intracellular part;macromolecular complex;membrane;membrane part;plasma membrane;protein complex	3	3	11.8	11.8	11.8	38.886	0	10.424	263630000	8	3	3	2	3	3	2
O05853	O05853	>tr|O05853|O05853_MYCTU Chromosome partitioning protein OS=Mycobacterium tuberculosis (strain ATCC 25618 / H37Rv) GN=Rv3213c PE=1 SV=1	12	0.577492	-0.144272	30.2237	30.9058	30.8763	30.6471	30.8643	30.9272	30.2592	30.2902	30.1569	30.5241	30.5245	30.6356	By MS/MS	By MS/MS	By MS/MS	By MS/MS	By MS/MS	By MS/MS	16	16	21	15	18	19				bacterial nucleoid;cell part;cell wall;external encapsulating structure;intracellular non-membrane-bounded organelle;intracellular organelle;intracellular part;non-membrane-bounded organelle;nucleoid;organelle	12	12	45.1	45.1	45.1	28.575	0	169.97	10915000000	105	12	10	9	11	10	10
Q1LVD4	Q1LVD4	>tr|Q1LVD4|Q1LVD4_MYCTU Probable chromosome partitioning protein ParA OS=Mycobacterium tuberculosis (strain ATCC 25618 / H37Rv) GN=parA PE=1 SV=1	10	0.0275449	0.472885	29.2165	29.4424	29.6796	28.8964	28.9933	29.0302	28.9282	28.919	29.1325	28.7051	28.6315	28.7197	By MS/MS	By MS/MS	By MS/MS	By MS/MS	By MS/MS	By MS/MS	12	14	8	7	6	7	growth	ATPase activity;binding;catalytic activity;cation binding;hydrolase activity;hydrolase activity, acting on acid anhydrides;hydrolase activity, acting on acid anhydrides, in phosphorus-containing anhydrides;ion binding;magnesium ion binding;metal ion binding;nucleoside-triphosphatase activity;pyrophosphatase activity		bacterial nucleoid;cell part;chromosome;intracellular non-membrane-bounded organelle;intracellular organelle;intracellular part;non-membrane-bounded organelle;nucleoid;organelle	10	10	43.8	43.8	43.8	37.548	0	153.79	3795500000	54	10	10	8	7	9	7
O33272	O33272	>tr|O33272|O33272_MYCTU Membrane protein OS=Mycobacterium tuberculosis (strain ATCC 25618 / H37Rv) GN=LH57_16190 PE=1 SV=3	18	0.530687	-0.201911	31.1172	32.0074	31.9574	31.7971	31.9979	31.8928	31.2324	31.3437	31.2985	31.6239	31.6844	31.5958	By MS/MS	By MS/MS	By MS/MS	By MS/MS	By MS/MS	By MS/MS	32	30	27	32	35	34	growth			cell part;cell surface;cell wall;external encapsulating structure;membrane;plasma membrane	18	18	62.7	62.7	62.7	26.861	0	278.6	22824000000	190	18	17	17	17	18	17
O53611	O53611	>tr|O53611|O53611_MYCTU Isocitrate dehydrogenase OS=Mycobacterium tuberculosis (strain ATCC 25618 / H37Rv) GN=icd2 PE=1 SV=1	45	0.242331	-0.366666	32.4158	33.1927	33.2349	33.3311	33.2647	33.3476	32.4247	32.4643	32.5429	33.0427	33.0679	33.1049	By MS/MS	By MS/MS	By MS/MS	By MS/MS	By MS/MS	By MS/MS	69	65	66	90	85	88	acetyl-CoA catabolic process;acetyl-CoA metabolic process;carbohydrate metabolic process;carboxylic acid metabolic process;catabolic process;cellular aldehyde metabolic process;cellular carbohydrate metabolic process;cellular catabolic process;cellular ketone metabolic process;cellular metabolic process;cellular process;coenzyme catabolic process;coenzyme metabolic process;cofactor catabolic proc…	binding;catalytic activity;cation binding;ion binding;isocitrate dehydrogenase (NADP+) activity;isocitrate dehydrogenase activity;magnesium ion binding;metal ion binding;oxidoreductase activity;oxidoreductase activity, acting on CH-OH group of donors;oxidoreductase activity, acting on the CH-OH group of donors, NAD or NADP as acceptor	Carbon fixation pathways in prokaryotes;Citrate cycle (TCA cycle);Glutathione metabolism;Peroxisome	cell part;cell wall;cytoplasmic part;cytosol;external encapsulating structure;extracellular region;intracellular part;membrane;plasma membrane	45	45	65.8	65.8	65.8	82.549	0	323.31	57712000000	463	45	40	42	41	42	40
O53166	O53166	>sp|O53166|ACNA_MYCTU Aconitate hydratase A OS=Mycobacterium tuberculosis (strain ATCC 25618 / H37Rv) GN=acn PE=1 SV=1	61	0.870602	-0.0486628	33.1169	33.8834	33.9699	33.5652	33.7984	33.7525	33.1921	33.2583	33.2632	33.397	33.4696	33.4427	By MS/MS	By MS/MS	By MS/MS	By MS/MS	By MS/MS	By MS/MS	107	127	131	119	121	122	growth;response to chemical stimulus;response to inorganic substance;response to iron ion;response to metal ion;response to stimulus	aconitate hydratase activity;binding;carbon-oxygen lyase activity;catalytic activity;cation binding;hydro-lyase activity;ion binding;iron-responsive element binding;iron-sulfur cluster binding;lyase activity;metal cluster binding;metal ion binding;mRNA binding;nucleic acid binding;RNA binding	Carbon fixation pathways in prokaryotes;Citrate cycle (TCA cycle);Glyoxylate and dicarboxylate metabolism	cell part;cell wall;cytoplasmic part;cytosol;external encapsulating structure;extracellular region;intracellular part;membrane;plasma membrane	61	61	74.3	74.3	74.3	102.45	0	323.31	84107000000	727	61	53	55	54	51	54
O65934;REV__O05819	O65934	>sp|O65934|ABC1_MYCTU ABC transporter ATP-binding/permease protein Rv1747 OS=Mycobacterium tuberculosis (strain ATCC 25618 / H37Rv) GN=Rv1747 PE=1 SV=1	25	0.725196	0.073693	30.2139	30.6165	30.7552	30.2456	30.6106	30.5082	30.0982	30.0539	30.2196	30.0916	30.1493	30.1191	By MS/MS	By MS/MS	By MS/MS	By MS/MS	By MS/MS	By MS/MS	27	28	29	30	30	29	ATP catabolic process;ATP metabolic process;catabolic process;cellular catabolic process;cellular metabolic process;cellular nitrogen compound catabolic process;cellular nitrogen compound metabolic process;cellular process;establishment of localization;heterocycle catabolic process;heterocycle metabolic process;metabolic process;nitrogen compound metabolic process;nucleobase-containing compound c…	adenyl nucleotide binding;adenyl ribonucleotide binding;ATP binding;ATPase activity;binding;catalytic activity;hydrolase activity;hydrolase activity, acting on acid anhydrides;hydrolase activity, acting on acid anhydrides, in phosphorus-containing anhydrides;nucleoside-triphosphatase activity;nucleotide binding;purine nucleotide binding;purine ribonucleoside triphosphate binding;purine ribonucleo…		cell part;cell wall;cytoplasmic part;cytosol;external encapsulating structure;integral to membrane;intracellular part;intrinsic to membrane;membrane;membrane part;plasma membrane	25	24	34.2	34.2	33.5	92.152	0	132.6	9143600000	173	NaN	22	23	21	21	24
O53493	O53493	>sp|O53493|PPMNT_MYCTU Bifunctional apolipoprotein N-acyltransferase/polyprenol monophosphomannose synthase OS=Mycobacterium tuberculosis (strain ATCC 25618 / H37Rv) GN=ppm1 PE=1 SV=1	29	0.102996	0.666782	30.2201	31.1405	31.1907	30.1344	30.2279	30.1886	30.1657	30.3588	30.4221	30.135	30.0619	30.0635	By MS/MS	By MS/MS	By MS/MS	By MS/MS	By MS/MS	By MS/MS	21	29	28	23	20	21	biological regulation;biosynthetic process;cellular biosynthetic process;cellular lipid metabolic process;cellular macromolecule biosynthetic process;cellular macromolecule metabolic process;cellular metabolic process;cellular process;glycolipid biosynthetic process;glycolipid metabolic process;interaction with host;interspecies interaction between organisms;lipid biosynthetic process;lipid metab…	catalytic activity;dolichyl-phosphate beta-D-mannosyltransferase activity;hydrolase activity;hydrolase activity, acting on carbon-nitrogen (but not peptide) bonds;mannosyltransferase activity;N-acyltransferase activity;transferase activity;transferase activity, transferring acyl groups;transferase activity, transferring acyl groups other than amino-acyl groups;transferase activity, transferring g…		cell part;cell wall;cytoplasmic part;cytosol;external encapsulating structure;integral to membrane;intracellular part;intrinsic to membrane;membrane;membrane part;plasma membrane	29	29	43.7	43.7	43.7	93.823	0	323.31	9728600000	142	29	22	24	22	24	23
O53181	O53181	>sp|O53181|KORB_MYCTU 2-oxoglutarate oxidoreductase subunit KorB OS=Mycobacterium tuberculosis (strain ATCC 25618 / H37Rv) GN=korB PE=1 SV=1	27	0.478647	0.186739	31.518	32.1717	32.2798	31.8015	31.7617	31.846	31.4668	31.4554	31.5675	31.7298	31.5387	31.6104	By MS/MS	By MS/MS	By MS/MS	By MS/MS	By MS/MS	By MS/MS	49	49	52	50	44	49	acetyl-CoA catabolic process;acetyl-CoA metabolic process;catabolic process;cellular catabolic process;cellular metabolic process;cellular process;coenzyme catabolic process;coenzyme metabolic process;cofactor catabolic process;cofactor metabolic process;metabolic process;tricarboxylic acid cycle	2-oxoglutarate synthase activity;binding;catalytic activity;cation binding;coenzyme binding;cofactor binding;ion binding;magnesium ion binding;metal ion binding;oxidoreductase activity;oxidoreductase activity, acting on the aldehyde or oxo group of donors;oxidoreductase activity, acting on the aldehyde or oxo group of donors, iron-sulfur protein as acceptor;thiamine pyrophosphate binding;vitamin …	Carbon fixation pathways in prokaryotes;Citrate cycle (TCA cycle)	cell part;cell wall;cytoplasmic part;cytosol;external encapsulating structure;intracellular part	27	27	84.5	84.5	84.5	40.143	0	323.31	24372000000	293	27	25	24	27	23	23
O07754	O07754	>tr|O07754|O07754_MYCTU Conserved protein OS=Mycobacterium tuberculosis (strain ATCC 25618 / H37Rv) GN=Rv1875 PE=1 SV=1	7	0.518612	-0.11657	29.6225	30.1221	30.0206	29.9335	30.1506	30.0308	29.5314	29.5842	29.5508	29.6424	29.8748	29.7271	By MS/MS	By MS/MS	By MS/MS	By MS/MS	By MS/MS	By MS/MS	14	10	12	14	18	15	biosynthetic process;cell communication;cellular biosynthetic process;cellular metabolic process;cellular process;cellular response to external stimulus;cellular response to extracellular stimulus;cellular response to iron ion starvation;cellular response to nutrient levels;cellular response to starvation;cellular response to stimulus;cellular response to stress;coenzyme biosynthetic process;coen…	binding;catalytic activity;coenzyme binding;cofactor binding;FMN binding;nucleotide binding;oxidoreductase activity;oxidoreductase activity, acting on the CH-NH2 group of donors;oxidoreductase activity, acting on the CH-NH2 group of donors, oxygen as acceptor;pyridoxamine-phosphate oxidase activity		cell part;cell wall;cytoplasmic part;cytosol;external encapsulating structure;intracellular part	7	7	79.6	79.6	79.6	15.979	0	110.54	6398500000	83	7	7	7	6	7	7
P95087	P95087	>tr|P95087|P95087_MYCTU Uncharacterized protein OS=Mycobacterium tuberculosis (strain ATCC 25618 / H37Rv) GN=Rv3071 PE=1 SV=3	11	0.409663	-0.192484	26.8413	27.4559	27.3624	27.4216	27.2607	27.5548	26.8164	26.9299	26.77	27.1502	26.8374	27.3885	By MS/MS	By MS/MS	By MS/MS	By MS/MS	By MS/MS	By MS/MS	4	4	7	8	6	8				cell part;cell wall;cytoplasmic part;cytosol;external encapsulating structure;intracellular part	11	11	34.7	34.7	34.7	40.466	0	41.116	1014600000	37	11	9	9	9	10	10
P71590	P71590	>sp|P71590|FHAA_MYCTU FHA domain-containing protein FhaA OS=Mycobacterium tuberculosis (strain ATCC 25618 / H37Rv) GN=fhaA PE=1 SV=1	27	0.192188	0.227411	32.5825	33.0381	32.8406	32.7016	32.5849	32.4924	32.4021	32.3902	32.3403	32.4312	32.308	32.3759	By MS/MS	By MS/MS	By MS/MS	By MS/MS	By MS/MS	By MS/MS	74	68	65	67	66	68				cell part;cell wall;cytoplasmic part;cytosol;external encapsulating structure;intracellular part	27	27	56.4	56.4	56.4	56.88	0	323.31	42412000000	408	27	26	22	21	21	22
O53203	O53203	>sp|O53203|DHE2_MYCTU NAD-specific glutamate dehydrogenase OS=Mycobacterium tuberculosis (strain ATCC 25618 / H37Rv) GN=gdh PE=1 SV=1	102	0.283263	0.314447	32.8505	33.5727	33.6323	32.9681	33.0519	33.0923	32.9051	32.9093	32.952	32.8032	32.7478	32.8198	By MS/MS	By MS/MS	By MS/MS	By MS/MS	By MS/MS	By MS/MS	118	138	158	113	112	108		catalytic activity;glutamate dehydrogenase (NAD+) activity;oxidoreductase activity;oxidoreductase activity, acting on the CH-NH2 group of donors;oxidoreductase activity, acting on the CH-NH2 group of donors, NAD or NADP as acceptor	Alanine, aspartate and glutamate metabolism;Arginine and proline metabolism;Nitrogen metabolism	cell part;cell wall;cytoplasmic part;cytosol;external encapsulating structure;intracellular part;membrane;plasma membrane	102	102	65.5	65.5	65.5	176.9	0	323.31	60299000000	747	102	91	92	95	86	87
O86361	O86361	>tr|O86361|O86361_MYCTU Acetyl-CoA acetyltransferase OS=Mycobacterium tuberculosis (strain ATCC 25618 / H37Rv) GN=fadA2 PE=1 SV=1	24	0.21385	-0.226003	32.408	32.6107	32.9278	32.8608	32.8432	32.9205	32.4741	32.1091	32.2299	32.6251	32.5759	32.5901	By MS/MS	By MS/MS	By MS/MS	By MS/MS	By MS/MS	By MS/MS	54	47	53	58	53	53	growth;growth involved in symbiotic interaction;growth of symbiont in host;growth of symbiont in host cell;growth of symbiont involved in interaction with host	catalytic activity;transferase activity;transferase activity, transferring acyl groups;transferase activity, transferring acyl groups other than amino-acyl groups	Benzoate degradation;Butanoate metabolism;Carbon fixation pathways in prokaryotes;Fatty acid metabolism;Glyoxylate and dicarboxylate metabolism;Lysine degradation;Propanoate metabolism;Pyruvate metabolism;Synthesis and degradation of ketone bodies;Terpenoid backbone biosynthesis;Tryptophan metabolism;Two-component system;Valine, leucine and isoleucine degradation	cell part;cell wall;cytoplasmic part;cytosol;external encapsulating structure;intracellular part;membrane;plasma membrane	24	24	56.4	56.4	56.4	46.107	0	323.31	44062000000	318	24	23	19	23	21	20
O53872	O53872	>tr|O53872|O53872_MYCTU 3-hydroxyacyl-CoA dehydrogenase OS=Mycobacterium tuberculosis (strain ATCC 25618 / H37Rv) GN=fadB PE=1 SV=1	56	0.0218061	-0.609988	32.6314	32.9418	32.9966	33.2501	33.6745	33.4751	32.6293	32.2407	32.3734	33.0538	33.3036	33.1917	By MS/MS	By MS/MS	By MS/MS	By MS/MS	By MS/MS	By MS/MS	88	79	91	113	131	104	carboxylic acid metabolic process;cellular ketone metabolic process;cellular lipid metabolic process;cellular metabolic process;cellular process;fatty acid metabolic process;lipid metabolic process;metabolic process;monocarboxylic acid metabolic process;organic acid metabolic process;oxoacid metabolic process;primary metabolic process;small molecule metabolic process	3-hydroxyacyl-CoA dehydrogenase activity;binding;catalytic activity;coenzyme binding;cofactor binding;oxidoreductase activity;oxidoreductase activity, acting on CH-OH group of donors;oxidoreductase activity, acting on the CH-OH group of donors, NAD or NADP as acceptor	beta-Alanine metabolism;Biosynthesis of unsaturated fatty acids;Butanoate metabolism;Caprolactam degradation;Carbon fixation pathways in prokaryotes;Fatty acid metabolism;Geraniol degradation;Limonene and pinene degradation;Lysine degradation;Propanoate metabolism;Tryptophan metabolism;Valine, leucine and isoleucine degradation	cell part;cell wall;cytoplasmic part;cytosol;external encapsulating structure;intracellular part;membrane;plasma membrane	56	56	70.1	70.1	70.1	76.103	0	323.31	59339000000	606	56	48	42	46	49	54
O05819	O05819	>tr|O05819|O05819_MYCTU Peptide synthetase MbtF (Peptide synthase) OS=Mycobacterium tuberculosis (strain ATCC 25618 / H37Rv) GN=mbtF PE=1 SV=1	5	0.743339	-0.422272	25.3337	26.458	26.8346	27.9161	24.4089	27.5681	26.8195	26.7547	26.745	26.7482	17	26.5524	By MS/MS	By MS/MS	By MS/MS	By MS/MS	By MS/MS	By MS/MS	2	4	5	3	1	3		catalytic activity;ligase activity	Biosynthesis of siderophore group nonribosomal peptides	cell part;cell wall;cytoplasmic part;cytosol;external encapsulating structure;intracellular part;membrane;plasma membrane	5	5	3.6	3.6	3.6	156.75	0	10.705	728680000	18	5	2	4	4	3	1
O33259	O33259	>sp|O33259|METH_MYCTU Methionine synthase OS=Mycobacterium tuberculosis (strain ATCC 25618 / H37Rv) GN=metH PE=1 SV=1	31	0.0172993	0.69776	29.7074	30.0479	30.3005	29.256	29.2942	29.4124	29.4823	29.3666	29.5834	29.2126	29.1461	29.3341	By MS/MS	By MS/MS	By MS/MS	By MS/MS	By MS/MS	By MS/MS	23	16	16	10	12	9	cellular aromatic compound metabolic process;cellular metabolic process;cellular process;heterocycle metabolic process;metabolic process;nitrogen compound metabolic process;pteridine-containing compound metabolic process	5-methyltetrahydrofolate-dependent methyltransferase activity;binding;catalytic activity;cation binding;cobalamin binding;homocysteine S-methyltransferase activity;ion binding;metal ion binding;methionine synthase activity;methyltransferase activity;S-adenosylmethionine-dependent methyltransferase activity;S-methyltransferase activity;tetrapyrrole binding;transferase activity;transferase activity…	Cysteine and methionine metabolism;One carbon pool by folate;Selenocompound metabolism	cell part;cell wall;cytoplasmic part;cytosol;external encapsulating structure;intracellular part;membrane;plasma membrane	31	31	30.8	30.8	30.8	130.32	0	186.82	5323100000	86	31	25	26	25	24	20
O53512	O53512	>sp|O53512|AROG_MYCTU Phospho-2-dehydro-3-deoxyheptonate aldolase AroG OS=Mycobacterium tuberculosis (strain ATCC 25618 / H37Rv) GN=aroG PE=1 SV=1	25	0.263621	0.355909	31.6342	32.413	32.4714	31.8036	31.9039	31.7435	31.7247	31.7088	31.754	31.5838	31.5263	31.5379	By MS/MS	By MS/MS	By MS/MS	By MS/MS	By MS/MS	By MS/MS	44	50	49	43	31	46	amine biosynthetic process;amine metabolic process;aromatic amino acid family biosynthetic process;aromatic amino acid family metabolic process;aromatic compound biosynthetic process;biosynthetic process;carboxylic acid biosynthetic process;carboxylic acid metabolic process;cellular amine metabolic process;cellular amino acid biosynthetic process;cellular amino acid metabolic process;cellular aro…	3-deoxy-7-phosphoheptulonate synthase activity;binding;catalytic activity;cation binding;ion binding;manganese ion binding;metal ion binding;transferase activity;transferase activity, transferring alkyl or aryl (other than methyl) groups;transition metal ion binding	Phenylalanine, tyrosine and tryptophan biosynthesis	cell part;cell wall;cytoplasmic part;cytosol;external encapsulating structure;intracellular part;membrane;plasma membrane	25	24	65.8	65.8	64.5	50.641	0	323.31	26369000000	263	25	23	24	25	22	22
P71905	P71905	>tr|P71905|P71905_MYCTU Possible ribonuclease E Rne OS=Mycobacterium tuberculosis (strain ATCC 25618 / H37Rv) GN=rne PE=1 SV=2	47	0.270285	0.287601	31.3081	31.9561	31.9716	31.3605	31.4689	31.5435	31.3012	31.2989	31.3166	31.2419	31.1973	31.2577	By MS/MS	By MS/MS	By MS/MS	By MS/MS	By MS/MS	By MS/MS	56	46	57	43	55	57	cellular macromolecule metabolic process;cellular metabolic process;cellular nitrogen compound metabolic process;cellular process;growth;macromolecule metabolic process;metabolic process;nitrogen compound metabolic process;nucleic acid metabolic process;nucleobase-containing compound metabolic process;primary metabolic process;RNA metabolic process;RNA processing	binding;catalytic activity;hydrolase activity;hydrolase activity, acting on ester bonds;nuclease activity;nucleic acid binding;ribonuclease activity;RNA binding	RNA degradation	cell part;cell wall;cytoplasmic part;cytosol;external encapsulating structure;intracellular part;membrane;plasma membrane	47	47	48.5	48.5	48.5	103.39	0	323.31	19895000000	314	47	41	39	41	42	42
O53213	O53213	>tr|O53213|O53213_MYCTU Probable transcriptional regulatory protein (LuxR-family) OS=Mycobacterium tuberculosis (strain ATCC 25618 / H37Rv) GN=Rv2488c PE=1 SV=1	2	0.647272	-1.27771	24.4255	25.0357	17	23.5525	23.1406	23.6013	17	24.4067	17	17	17	17	By MS/MS	By MS/MS	By matching	By matching	By matching	By MS/MS	1	1	0	0	0	1	biological regulation;biosynthetic process;cellular biosynthetic process;cellular macromolecule biosynthetic process;cellular macromolecule metabolic process;cellular metabolic process;cellular nitrogen compound biosynthetic process;cellular nitrogen compound metabolic process;cellular process;cellular response to stimulus;cyclic nucleotide biosynthetic process;cyclic nucleotide metabolic process…	adenyl nucleotide binding;adenyl ribonucleotide binding;ADP binding;ATP binding;binding;catalytic activity;DNA binding;lyase activity;nucleic acid binding;nucleic acid binding transcription factor activity;nucleotide binding;phosphorus-oxygen lyase activity;purine nucleotide binding;purine ribonucleoside triphosphate binding;purine ribonucleotide binding;ribonucleotide binding;sequence-specific D…		cell part;cell wall;cytoplasmic part;cytosol;external encapsulating structure;intracellular part;membrane;plasma membrane	2	2	1.7	1.7	1.7	120.82	0.0078309	2.099	91205000	3	2	2	2	0	1	1
P94996	P94996	>tr|P94996|P94996_MYCTU Probable polyketide synthase Pks7 OS=Mycobacterium tuberculosis (strain ATCC 25618 / H37Rv) GN=pks7 PE=1 SV=1	2	0.534242	1.23643	21.139	27.1573	22.6716	22.0069	22.8002	22.4516	17	17	17	17	17	22.2075	By matching	By MS/MS	By MS/MS	By MS/MS	By MS/MS	By MS/MS	0	1	1	0	1	0	cellular component assembly;cellular component assembly at cellular level;cellular component organization;cellular component organization at cellular level;cellular component organization or biogenesis;cellular component organization or biogenesis at cellular level;cellular process;DIM/DIP cell wall layer assembly;growth;multi-organism process;pathogenesis	amine binding;amino acid binding;binding;carboxylic acid binding;catalytic activity;cation binding;ion binding;metal ion binding;modified amino acid binding;oxidoreductase activity;phosphopantetheine binding;transferase activity;transferase activity, transferring acyl groups;transferase activity, transferring acyl groups other than amino-acyl groups;transition metal ion binding;vitamin binding;zi…		cell part;cell wall;cytoplasmic part;cytosol;external encapsulating structure;intracellular part;membrane;plasma membrane	4	2	1.5	0.9	0.9	221.04	0.0074539	2.1266	175920000	3	2	1	1	1	1	1
O53901	O53901	>sp|O53901|PKS5_MYCTU Mycocerosic acid synthase-like polyketide synthase OS=Mycobacterium tuberculosis (strain ATCC 25618 / H37Rv) GN=pks5 PE=1 SV=2	90	0.727993	0.119268	31.9887	32.7205	32.8359	32.0507	32.6469	32.4898	32.0083	32.1342	32.1467	31.9529	32.279	32.2124	By MS/MS	By MS/MS	By MS/MS	By MS/MS	By MS/MS	By MS/MS	103	109	94	92	117	98	multi-organism process;pathogenesis	binding;catalytic activity;cation binding;ion binding;metal ion binding;oxidoreductase activity;transferase activity;transferase activity, transferring acyl groups;transferase activity, transferring acyl groups other than amino-acyl groups;transition metal ion binding;zinc ion binding		cell part;cell wall;cytoplasmic part;cytosol;external encapsulating structure;intracellular part;membrane;plasma membrane	95	85	58.3	56.8	55.6	223.89	0	323.31	36209000000	613	90	77	73	74	68	82
O86340	O86340	>tr|O86340|O86340_MYCTU Conserved protein OS=Mycobacterium tuberculosis (strain ATCC 25618 / H37Rv) GN=Rv2061c PE=1 SV=3	10	0.767996	0.0819887	30.397	31.1871	31.1364	30.7957	30.7613	30.9175	30.5286	30.5291	30.4585	30.5907	30.4917	30.6075	By MS/MS	By MS/MS	By MS/MS	By MS/MS	By MS/MS	By MS/MS	14	16	17	13	16	13	biosynthetic process;cellular biosynthetic process;cellular metabolic process;cellular process;coenzyme biosynthetic process;coenzyme metabolic process;cofactor biosynthetic process;cofactor metabolic process;heterocycle metabolic process;metabolic process;pyridoxal phosphate biosynthetic process;pyridoxal phosphate metabolic process;small molecule biosynthetic process;small molecule metabolic pr…	binding;catalytic activity;coenzyme binding;cofactor binding;FMN binding;nucleotide binding;oxidoreductase activity;oxidoreductase activity, acting on the CH-NH2 group of donors;oxidoreductase activity, acting on the CH-NH2 group of donors, oxygen as acceptor;pyridoxamine-phosphate oxidase activity		cell part;cell wall;cytoplasmic part;cytosol;external encapsulating structure;intracellular part;membrane;plasma membrane	10	10	70.1	70.1	70.1	14.814	0	323.31	11931000000	89	10	10	9	10	10	9
O06576	O06576	>tr|O06576|O06576_MYCTU Probable epoxide hydrolase EphC (Epoxide hydratase) OS=Mycobacterium tuberculosis (strain ATCC 25618 / H37Rv) GN=ephC PE=1 SV=1	13	0.369993	-0.499923	27.4844	28.9866	28.7215	28.5807	28.9211	29.1905	28.0032	28.1119	28.0833	28.4374	28.7576	28.7096	By MS/MS	By MS/MS	By MS/MS	By MS/MS	By MS/MS	By MS/MS	2	10	7	8	13	11	metabolic process	catalytic activity;hydrolase activity		cell part;cell wall;cytoplasmic part;cytosol;external encapsulating structure;intracellular part;membrane;plasma membrane	13	13	55.1	55.1	55.1	34.694	0	50.861	2684700000	51	13	9	12	11	10	12
O53494	O53494	>tr|O53494|O53494_MYCTU Amidohydrolase OS=Mycobacterium tuberculosis (strain ATCC 25618 / H37Rv) GN=Rv2052c PE=1 SV=1	10	0.289131	-0.305189	27.4893	28.1344	28.2454	28.4232	28.2144	28.1471	27.4417	27.6851	27.6717	27.97	27.925	28.027	By MS/MS	By MS/MS	By MS/MS	By MS/MS	By MS/MS	By MS/MS	4	4	6	10	10	8		catalytic activity;hydrolase activity;hydrolase activity, acting on carbon-nitrogen (but not peptide) bonds		cell part;cell wall;cytoplasmic part;cytosol;external encapsulating structure;intracellular part;membrane;plasma membrane	10	10	20.8	20.8	20.8	55.853	0	46.635	1769900000	42	10	8	8	10	9	9
Q10896	Q10896	>tr|Q10896|Q10896_MYCTU Peptide synthetase OS=Mycobacterium tuberculosis (strain ATCC 25618 / H37Rv) GN=nrp PE=1 SV=1	7	0.656984	0.112211	26.9652	26.7494	27.3417	27.1792	26.6321	26.9084	26.8839	26.4652	26.8077	26.7901	26.42	26.5384	By MS/MS	By MS/MS	By MS/MS	By matching	By matching	By MS/MS	3	2	1	0	0	1		catalytic activity;L-aminoadipate-semialdehyde dehydrogenase activity;oxidoreductase activity;oxidoreductase activity, acting on the aldehyde or oxo group of donors;oxidoreductase activity, acting on the aldehyde or oxo group of donors, NAD or NADP as acceptor		cell part;cell wall;cytoplasmic part;cytosol;external encapsulating structure;intracellular part;membrane;plasma membrane	9	6	3.3	2.8	2.8	269.41	0	14.395	795880000	7	7	5	5	5	2	2
O33263	O33263	>tr|O33263|O33263_MYCTU Probable oxidoreductase OS=Mycobacterium tuberculosis (strain ATCC 25618 / H37Rv) GN=Rv2129c PE=1 SV=3	17	0.800688	-0.113316	28.2103	29.4214	29.4316	28.9684	29.0923	29.3425	28.5193	28.755	28.6706	28.8214	28.8563	28.866	By MS/MS	By MS/MS	By MS/MS	By MS/MS	By MS/MS	By MS/MS	13	11	11	21	19	21	metabolic process;oxidation-reduction process	catalytic activity;oxidoreductase activity		cell part;cell wall;cytoplasmic part;cytosol;external encapsulating structure;intracellular part;membrane;plasma membrane	17	17	56.3	56.3	56.3	31.331	0	73.424	3531900000	96	17	12	13	12	12	16
O05842	O05842	>tr|O05842|O05842_MYCTU Possible iron-regulated short-chain dehydrogenase/reductase OS=Mycobacterium tuberculosis (strain ATCC 25618 / H37Rv) GN=Rv3224 PE=1 SV=1	17	0.648738	0.0774593	31.5998	32.0663	32.0054	31.7391	31.7721	31.9279	31.3563	31.311	31.5184	31.5564	31.5096	31.5339	By MS/MS	By MS/MS	By MS/MS	By MS/MS	By MS/MS	By MS/MS	36	34	32	32	27	33	metabolic process;oxidation-reduction process;response to chemical stimulus;response to inorganic substance;response to iron ion;response to metal ion;response to stimulus	catalytic activity;oxidoreductase activity		cell part;cell wall;cytoplasmic part;cytosol;external encapsulating structure;intracellular part;membrane;plasma membrane	17	17	59.9	59.9	59.9	29.814	0	256.9	23400000000	194	17	16	14	16	12	14
P71658	P71658	>tr|P71658|P71658_MYCTU Putative integration host factor MihF OS=Mycobacterium tuberculosis (strain ATCC 25618 / H37Rv) GN=mihF PE=1 SV=1	16	0.399447	0.202184	33.7422	34.3915	34.372	33.9575	34.0117	33.93	33.7407	33.5765	33.7038	33.6035	33.621	33.5942	By MS/MS	By MS/MS	By MS/MS	By MS/MS	By MS/MS	By MS/MS	70	113	82	78	73	81	growth			cell part;cell wall;cytoplasmic part;cytosol;external encapsulating structure;intracellular part;membrane;plasma membrane	16	16	40.5	40.5	40.5	20.835	0	323.31	109500000000	497	16	16	16	15	16	15
O05897	O05897	>sp|O05897|Y3254_MYCTU Uncharacterized protein Rv3254 OS=Mycobacterium tuberculosis (strain ATCC 25618 / H37Rv) GN=Rv3254 PE=1 SV=4	5	0.18046	-1.24112	24.8598	22.7326	24.8225	24.7823	25.5772	25.7788	17	17	17	17	17	25.5347	By MS/MS	By matching	By MS/MS	By MS/MS	By MS/MS	By MS/MS	1	0	2	0	1	2				cell part;cell wall;cytoplasmic part;cytosol;external encapsulating structure;intracellular part;membrane;plasma membrane	5	5	14.6	14.6	14.6	52.782	0	11.371	203570000	6	5	2	1	3	3	3
O86337	O86337	>tr|O86337|O86337_MYCTU Lipoprotein LprC OS=Mycobacterium tuberculosis (strain ATCC 25618 / H37Rv) GN=lprC PE=1 SV=3	9	0.961298	-0.0168107	28.9479	29.7826	29.8673	29.4738	29.8229	29.3516	28.9461	29.0779	28.9537	29.351	29.4054	29.314	By MS/MS	By MS/MS	By MS/MS	By MS/MS	By MS/MS	By MS/MS	13	12	13	12	13	12				cell part;cell wall;cytoplasmic part;cytosol;external encapsulating structure;intracellular part;membrane;plasma membrane	9	9	55	55	55	18.87	0	188.92	4801100000	75	9	8	8	9	7	8
O53842	O53842	>tr|O53842|O53842_MYCTU Conserved protein OS=Mycobacterium tuberculosis (strain ATCC 25618 / H37Rv) GN=Rv0831c PE=1 SV=3	20	0.796392	-0.0641098	32.6428	33.2239	33.4087	33.0993	33.1801	33.1884	32.6289	32.5569	32.7652	32.8802	32.8189	32.887	By MS/MS	By MS/MS	By MS/MS	By MS/MS	By MS/MS	By MS/MS	64	55	60	59	65	64				cell part;cell wall;cytoplasmic part;cytosol;external encapsulating structure;intracellular part;membrane;plasma membrane	20	20	83.8	83.8	83.8	30.189	0	323.31	56863000000	367	20	20	20	20	19	20
P95137	P95137	>tr|P95137|P95137_MYCTU Conserved protein OS=Mycobacterium tuberculosis (strain ATCC 25618 / H37Rv) GN=Rv2955c PE=1 SV=4	11	0.304423	0.208246	28.7648	29.074	29.2973	28.8206	28.9943	28.6965	28.7088	28.3598	28.5095	28.63	28.7017	28.656	By MS/MS	By MS/MS	By MS/MS	By MS/MS	By MS/MS	By MS/MS	10	13	13	12	13	12				cell part;cell wall;cytoplasmic part;cytosol;external encapsulating structure;intracellular part;membrane;plasma membrane	11	11	43.6	43.6	43.6	35.95	0	97.845	3124800000	73	11	9	10	10	9	10
O33332	O33332	>tr|O33332|O33332_MYCTU Lipid-transfer protein OS=Mycobacterium tuberculosis (strain ATCC 25618 / H37Rv) GN=ltp1 PE=1 SV=1	15	0.490825	0.213273	29.371	29.8986	30.1079	29.2266	29.7709	29.7403	29.5418	29.2447	29.4173	29.2513	29.3109	29.3851	By MS/MS	By MS/MS	By MS/MS	By MS/MS	By MS/MS	By MS/MS	16	18	21	13	14	14		catalytic activity;transferase activity;transferase activity, transferring acyl groups;transferase activity, transferring acyl groups other than amino-acyl groups	alpha-Linolenic acid metabolism;Benzoate degradation;Ethylbenzene degradation;Fatty acid metabolism;Geraniol degradation;Valine, leucine and isoleucine degradation	cell part;cell wall;external encapsulating structure	15	15	52.9	52.9	52.9	42.904	0	189.37	5293400000	96	15	13	15	14	11	15
O50402	O50402	>tr|O50402|O50402_MYCTU Enoyl-CoA hydratase OS=Mycobacterium tuberculosis (strain ATCC 25618 / H37Rv) GN=echA18 PE=1 SV=1	9	0.879338	-0.0598927	28.5073	29.4786	29.6396	29.0561	29.3278	29.4213	28.8079	28.7361	28.8606	29.0122	28.9642	29.1086	By MS/MS	By MS/MS	By MS/MS	By MS/MS	By MS/MS	By MS/MS	12	10	12	13	14	16		catalytic activity	Aminobenzoate degradation;Benzoate degradation;beta-Alanine metabolism;Butanoate metabolism;Caprolactam degradation;Fatty acid metabolism;Geraniol degradation;Limonene and pinene degradation;Lysine degradation;Propanoate metabolism;Tryptophan metabolism;Valine, leucine and isoleucine degradation	cell part;cell wall;external encapsulating structure	10	9	51.2	51.2	51.2	22.662	0	99.592	3917000000	77	9	8	8	9	8	8
P95148	P95148	>tr|P95148|P95148_MYCTU Acetyl-CoA acetyltransferase OS=Mycobacterium tuberculosis (strain ATCC 25618 / H37Rv) GN=Rv1867 PE=1 SV=1	12	0.161813	-1.24323	26.7512	29.238	27.7688	29.0241	29.1838	29.2797	28.3431	28.3267	28.7232	28.3192	28.4293	28.4625	By MS/MS	By MS/MS	By MS/MS	By MS/MS	By MS/MS	By MS/MS	4	6	4	5	4	6		catalytic activity;transferase activity;transferase activity, transferring acyl groups;transferase activity, transferring acyl groups other than amino-acyl groups	Benzoate degradation;Butanoate metabolism;Carbon fixation pathways in prokaryotes;Fatty acid metabolism;Glyoxylate and dicarboxylate metabolism;Lysine degradation;Propanoate metabolism;Pyruvate metabolism;Synthesis and degradation of ketone bodies;Terpenoid backbone biosynthesis;Tryptophan metabolism;Two-component system;Valine, leucine and isoleucine degradation	cell part;cell wall;external encapsulating structure	12	12	25.5	25.5	25.5	53.56	0	21.958	2782300000	29	12	7	9	8	9	8
O05784	O05784	>tr|O05784|O05784_MYCTU FAD-linked oxidase OS=Mycobacterium tuberculosis (strain ATCC 25618 / H37Rv) GN=agpS PE=1 SV=1	4	0.170313	0.514386	24.6006	25.1803	25.5987	24.6422	24.7783	24.4158	24.8699	24.1896	24.6317	24.8237	17	17	By MS/MS	By MS/MS	By MS/MS	By MS/MS	By MS/MS	By MS/MS	2	2	1	1	1	1	biosynthetic process;lipid biosynthetic process;lipid metabolic process;metabolic process;primary metabolic process	alkylglycerone-phosphate synthase activity;binding;catalytic activity;coenzyme binding;cofactor binding;flavin adenine dinucleotide binding;oxidoreductase activity;oxidoreductase activity, acting on CH-OH group of donors;oxidoreductase activity, acting on the CH-OH group of donors, NAD or NADP as acceptor;transferase activity;transferase activity, transferring alkyl or aryl (other than methyl) gr…	Ether lipid metabolism;Peroxisome	cell part;cell wall;external encapsulating structure	4	4	10.8	10.8	10.8	56.52	0	16.298	191620000	8	4	2	3	3	2	3
P71552	P71552	>tr|P71552|P71552_MYCTU Magnesium chelatase OS=Mycobacterium tuberculosis (strain ATCC 25618 / H37Rv) GN=Rv0958 PE=1 SV=1	19	0.214771	-0.166014	29.1332	29.2618	29.3869	29.5449	29.2601	29.4749	28.925	28.7761	28.8459	29.1402	29.1133	29.2607	By MS/MS	By MS/MS	By MS/MS	By MS/MS	By MS/MS	By MS/MS	16	11	13	18	12	15	biological regulation;regulation of biological process;regulation of biosynthetic process;regulation of cellular biosynthetic process;regulation of cellular macromolecule biosynthetic process;regulation of cellular metabolic process;regulation of cellular process;regulation of gene expression;regulation of macromolecule biosynthetic process;regulation of macromolecule metabolic process;regulation…	adenyl nucleotide binding;adenyl ribonucleotide binding;ATP binding;binding;nucleotide binding;purine nucleotide binding;purine ribonucleoside triphosphate binding;purine ribonucleotide binding;ribonucleotide binding	Porphyrin and chlorophyll metabolism	cell part;cell wall;external encapsulating structure	19	19	55.1	55.1	55.1	49.581	0	139.14	4106900000	85	19	16	12	16	15	14
P96379	P96379	>sp|P96379|MAZG_MYCTU Nucleoside triphosphate pyrophosphohydrolase OS=Mycobacterium tuberculosis (strain ATCC 25618 / H37Rv) GN=mazG PE=1 SV=1	13	0.852367	-0.0311228	28.4354	28.7878	28.8652	28.6261	28.6611	28.8945	28.3583	28.2324	28.4343	28.4266	28.3669	28.4936	By MS/MS	By MS/MS	By MS/MS	By MS/MS	By MS/MS	By MS/MS	6	10	16	8	9	10	2'-deoxyribonucleotide metabolic process;ATP catabolic process;ATP metabolic process;catabolic process;cellular catabolic process;cellular component assembly;cellular component organization;cellular component organization or biogenesis;cellular metabolic process;cellular nitrogen compound catabolic process;cellular nitrogen compound metabolic process;cellular process;dATP catabolic process;dATP m…	8-oxo-7,8-dihydrodeoxyguanosine triphosphate pyrophosphatase activity;adenyl nucleotide binding;adenyl ribonucleotide binding;ATP binding;ATP diphosphatase activity;binding;catalytic activity;cation binding;hydrolase activity;hydrolase activity, acting on acid anhydrides;hydrolase activity, acting on acid anhydrides, in phosphorus-containing anhydrides;ion binding;magnesium ion binding;metal ion …	Purine metabolism;Pyrimidine metabolism	cell part;cell wall;external encapsulating structure	13	13	46.5	46.5	46.5	35.413	0	244.2	2653200000	59	13	12	10	11	11	9
P96901	P96901	>tr|P96901|P96901_MYCTU ATP-dependent helicase OS=Mycobacterium tuberculosis (strain ATCC 25618 / H37Rv) GN=lhr PE=1 SV=2	8	0.446424	0.450766	24.1955	24.8055	25.6375	23.7989	24.9312	24.5561	24.3948	17	24.8127	24.162	24.3523	17	By MS/MS	By MS/MS	By MS/MS	By MS/MS	By MS/MS	By MS/MS	2	1	3	2	2	2		adenyl nucleotide binding;adenyl ribonucleotide binding;ATP binding;ATPase activity;ATPase activity, coupled;ATP-dependent helicase activity;binding;catalytic activity;helicase activity;hydrolase activity;hydrolase activity, acting on acid anhydrides;hydrolase activity, acting on acid anhydrides, in phosphorus-containing anhydrides;nucleic acid binding;nucleoside-triphosphatase activity;nucleotid…		cell part;cell wall;external encapsulating structure	9	8	5.2	4.8	4.8	161.38	0	13.417	171990000	12	8	5	3	7	4	4
O05855	O05855	>tr|O05855|O05855_MYCTU DEAD/DEAH box helicase OS=Mycobacterium tuberculosis (strain ATCC 25618 / H37Rv) GN=rhlE PE=1 SV=1	26	0.045232	0.770413	30.4637	31.1622	31.3385	30.1854	30.2098	30.258	30.4601	30.3466	30.5858	30.1739	30.0439	30.0899	By MS/MS	By MS/MS	By MS/MS	By MS/MS	By MS/MS	By MS/MS	30	32	34	18	21	20		adenyl nucleotide binding;adenyl ribonucleotide binding;ATP binding;ATPase activity;ATPase activity, coupled;ATP-dependent helicase activity;binding;catalytic activity;helicase activity;hydrolase activity;hydrolase activity, acting on acid anhydrides;hydrolase activity, acting on acid anhydrides, in phosphorus-containing anhydrides;nucleic acid binding;nucleoside-triphosphatase activity;nucleotid…		cell part;cell wall;external encapsulating structure	26	26	66	66	66	56.702	0	268.77	10346000000	155	26	21	24	23	18	20
O53701	O53701	>tr|O53701|O53701_MYCTU ATPase OS=Mycobacterium tuberculosis (strain ATCC 25618 / H37Rv) GN=Rv0366c PE=4 SV=1	2	0.523931	-2.00585	23.1126	17	17	22.7535	17	23.3766	17	17	17	17	17	23.1326	By MS/MS	By MS/MS	By matching	By matching	By matching	By matching	1	1	0	0	0	0	cellular metabolic process;cellular process;metabolic process;phosphate-containing compound metabolic process;phosphorus metabolic process;phosphorylation	adenyl nucleotide binding;adenyl ribonucleotide binding;ATP binding;binding;catalytic activity;kinase activity;nucleotide binding;purine nucleotide binding;purine ribonucleoside triphosphate binding;purine ribonucleotide binding;ribonucleotide binding;transferase activity;transferase activity, transferring phosphorus-containing groups		cell part;cell wall;external encapsulating structure	2	2	12.7	12.7	12.7	21.376	0	8.1882	27031000	2	2	1	1	0	1	0
O53343	O53343	>tr|O53343|O53343_MYCTU ABC transporter ATP-binding protein OS=Mycobacterium tuberculosis (strain ATCC 25618 / H37Rv) GN=Rv3197 PE=1 SV=1	17	0.564982	-0.129305	28.6643	29.2619	29.1876	28.9972	29.2454	29.259	28.6415	28.5534	28.4354	28.8014	28.7762	28.9968	By MS/MS	By MS/MS	By MS/MS	By MS/MS	By MS/MS	By MS/MS	13	14	11	10	12	12		adenyl nucleotide binding;adenyl ribonucleotide binding;ATP binding;binding;catalytic activity;nucleotide binding;purine nucleotide binding;purine ribonucleoside triphosphate binding;purine ribonucleotide binding;ribonucleotide binding;transferase activity;transferase activity, transferring phosphorus-containing groups		cell part;cell wall;external encapsulating structure	17	17	40.9	40.9	40.9	49.121	0	178.08	3495300000	72	17	13	13	15	13	13
Q6MX51	Q6MX51	>tr|Q6MX51|Q6MX51_MYCTU Probable sulfatase OS=Mycobacterium tuberculosis (strain ATCC 25618 / H37Rv) GN=Rv0296c PE=1 SV=1	14	0.992846	-0.00316366	28.6054	29.5342	29.6436	29.2699	29.1939	29.3288	28.7441	28.7792	28.8826	29.1079	28.876	29.185	By MS/MS	By MS/MS	By MS/MS	By MS/MS	By MS/MS	By MS/MS	11	20	19	19	15	18		arylsulfatase activity;binding;catalytic activity;cation binding;hydrolase activity;hydrolase activity, acting on ester bonds;ion binding;metal ion binding;sulfuric ester hydrolase activity		cell part;cell wall;external encapsulating structure	14	14	45.4	45.4	45.4	51.845	0	131.68	3960300000	102	14	11	11	12	14	13
O33346	O33346	>tr|O33346|O33346_MYCTU Penicillin-binding protein OS=Mycobacterium tuberculosis (strain ATCC 25618 / H37Rv) GN=Rv2864c PE=4 SV=3	4	0.13401	1.16197	25.5207	25.7846	26.8078	24.7572	24.111	25.7591	25.0803	25.6206	26.0045	25.3162	17	25.1612	By MS/MS	By matching	By MS/MS	By MS/MS	By MS/MS	By MS/MS	1	0	1	0	0	2	response to antibiotic;response to chemical stimulus;response to stimulus	binding;carboxylic acid binding;drug binding;penicillin binding		cell part;cell wall;external encapsulating structure	4	4	9	9	9	63.014	0	6.0136	326680000	4	4	2	3	3	3	2
O06769	O06769	>sp|O06769|NCASE_MYCTU Neutral ceramidase OS=Mycobacterium tuberculosis (strain ATCC 25618 / H37Rv) GN=Rv0669c PE=1 SV=1	5	0.0743567	1.24977	26.1232	24.6206	25.2139	24.3172	24.3868	23.5043	17	17	24.2375	24.3735	24.231	17	By matching	By MS/MS	By MS/MS	By MS/MS	By MS/MS	By matching	0	0	1	1	1	0	alcohol biosynthetic process;alcohol metabolic process;amine metabolic process;biosynthetic process;carboxylic acid biosynthetic process;carboxylic acid metabolic process;catabolic process;cellular biosynthetic process;cellular catabolic process;cellular ketone metabolic process;cellular lipid catabolic process;cellular lipid metabolic process;cellular metabolic process;cellular nitrogen compound…	binding;catalytic activity;cation binding;ceramidase activity;hydrolase activity;hydrolase activity, acting on carbon-nitrogen (but not peptide) bonds;hydrolase activity, acting on carbon-nitrogen (but not peptide) bonds, in linear amides;ion binding;metal ion binding		cell part;cell wall;external encapsulating structure	5	5	7.8	7.8	7.8	69.489	0	3.9153	192540000	3	5	4	2	4	3	3
O06817	O06817	>tr|O06817|O06817_MYCTU Molybdopterin oxidoreductase OS=Mycobacterium tuberculosis (strain ATCC 25618 / H37Rv) GN=bisC PE=1 SV=1	9	0.990508	0.02362	30.5377	27.212	27.1343	31.2523	26.6874	26.8734	29.1158	29.6284	29.2277	29.3581	29.3557	29.4952	By MS/MS	By MS/MS	By MS/MS	By MS/MS	By MS/MS	By MS/MS	5	3	2	2	4	5		binding;catalytic activity;cation binding;ion binding;metal ion binding;molybdenum ion binding;oxidoreductase activity;transition metal ion binding		cell part;cell wall;external encapsulating structure	9	9	13.6	13.6	13.6	83.389	0	27.863	4650300000	21	9	8	8	8	5	7
P96847	P96847	>tr|P96847|P96847_MYCTU Aminotransferase OS=Mycobacterium tuberculosis (strain ATCC 25618 / H37Rv) GN=aspB PE=1 SV=2	5	0.267199	-3.27188	17	24.7937	24.3612	24.8628	25.6677	25.4401	17	17	17	25.0908	25.256	24.9715	By matching	By MS/MS	By matching	By MS/MS	By MS/MS	By MS/MS	0	0	0	1	3	0	biosynthetic process;metabolic process	binding;catalytic activity;cofactor binding;pyridoxal phosphate binding;transaminase activity;transferase activity;transferase activity, transferring nitrogenous groups;vitamin B6 binding;vitamin binding		cell part;cell wall;external encapsulating structure	5	5	18.8	18.8	18.8	41.08	0	13.67	179970000	4	5	0	3	2	2	4
O53193	O53193	>sp|O53193|TRLR_MYCTU Thioredoxin-like reductase Rv2466c OS=Mycobacterium tuberculosis (strain ATCC 25618 / H37Rv) GN=Rv2466c PE=1 SV=1	11	0.297666	0.162334	29.3746	29.6296	29.8125	29.3484	29.5024	29.4788	29.3305	29.0354	29.2545	29.194	29.1733	29.1709	By MS/MS	By MS/MS	By MS/MS	By MS/MS	By MS/MS	By MS/MS	10	12	13	11	10	12		catalytic activity;disulfide oxidoreductase activity;oxidoreductase activity;oxidoreductase activity, acting on a sulfur group of donors;protein disulfide oxidoreductase activity		cell part;cell wall;external encapsulating structure	11	11	54.1	54.1	54.1	23.035	0	123.82	4661700000	68	11	9	10	10	9	10
O53534	O53534	>tr|O53534|O53534_MYCTU Zn-dependent hydrolase OS=Mycobacterium tuberculosis (strain ATCC 25618 / H37Rv) GN=Rv2260 PE=1 SV=3	5	0.103594	0.382902	28.2825	28.7477	28.8348	28.2512	28.3393	28.1257	28.1965	28.1019	28.2856	27.9744	28.0852	27.9444	By MS/MS	By MS/MS	By MS/MS	By MS/MS	By MS/MS	By MS/MS	5	5	3	6	6	4	growth	catalytic activity;hydrolase activity		cell part;cell wall;external encapsulating structure	5	5	47.9	47.9	47.9	22.137	0	57.445	2208000000	29	5	5	5	5	5	5
O07243	O07243	>tr|O07243|O07243_MYCTU Muconolactone delta-isomerase OS=Mycobacterium tuberculosis (strain ATCC 25618 / H37Rv) GN=Rv0316 PE=1 SV=1	4	0.0959092	0.756448	26.112	27.0077	26.9617	26.2592	25.9577	25.5953	26.27	26.3596	26.105	25.834	25.7979	25.6489	By MS/MS	By MS/MS	By MS/MS	By MS/MS	By MS/MS	By MS/MS	2	4	4	6	4	3	cellular aromatic compound metabolic process;cellular metabolic process;cellular process;metabolic process	catalytic activity;isomerase activity		cell part;cell wall;external encapsulating structure	4	4	25	25	25	22.331	0	8.2055	534340000	23	4	3	4	4	4	3
O69667	O69667	>tr|O69667|O69667_MYCTU Conserved protein OS=Mycobacterium tuberculosis (strain ATCC 25618 / H37Rv) GN=Rv3699 PE=1 SV=3	10	0.374766	-0.0856514	30.3048	30.5721	30.3346	30.4636	30.4907	30.5141	30.3028	29.922	30.1356	30.1433	30.0818	30.11	By MS/MS	By MS/MS	By MS/MS	By MS/MS	By MS/MS	By MS/MS	19	20	22	17	20	20		catalytic activity;methyltransferase activity;S-adenosylmethionine-dependent methyltransferase activity;transferase activity;transferase activity, transferring one-carbon groups		cell part;cell wall;external encapsulating structure	10	10	56.7	56.7	56.7	24.998	0	226.54	8799300000	118	10	8	9	9	8	8
P71662	P71662	>tr|P71662|P71662_MYCTU Probable monoxygenase OS=Mycobacterium tuberculosis (strain ATCC 25618 / H37Rv) GN=Rv1393c PE=1 SV=1	2	0.488675	-1.99902	17	24.9616	23.9582	22.9027	25.5086	23.5055	17	17	17	17	25.2225	17	By matching	By MS/MS	By matching	By MS/MS	By MS/MS	By MS/MS	0	1	0	0	0	1		catalytic activity;monooxygenase activity;oxidoreductase activity		cell part;cell wall;external encapsulating structure	2	2	5.3	5.3	5.3	55.251	0	6.841	116460000	2	2	0	2	1	1	2
O53505	O53505	>sp|O53505|LPPM_MYCTU Protein LppM OS=Mycobacterium tuberculosis (strain ATCC 25618 / H37Rv) GN=lppM PE=1 SV=3	4	0.665571	-0.136602	26.5134	27.3596	26.9431	26.8341	27.3838	27.008	26.3545	26.746	26.4525	26.6743	27.0106	26.8303	By MS/MS	By MS/MS	By MS/MS	By MS/MS	By MS/MS	By MS/MS	2	1	2	2	2	3	avoidance of defenses of other organism involved in symbiotic interaction;avoidance of host defenses;biological regulation;interaction with host;interspecies interaction between organisms;modification by symbiont of host morphology or physiology;modification of morphology or physiology of other organism;modification of morphology or physiology of other organism involved in symbiotic interaction;m…			cell part;cell wall;external encapsulating structure	4	4	25.6	25.6	25.6	23.846	0	20.224	826750000	12	4	4	4	4	3	4
P96277	P96277	>tr|P96277|P96277_MYCTU Putative tuberculin related peptide OS=Mycobacterium tuberculosis (strain ATCC 25618 / H37Rv) GN=Rv0431 PE=1 SV=2	2	0.226047	-0.354342	26.0022	26.8053	26.6067	26.7558	26.9362	26.7852	26.0394	26.53	26.1594	26.4408	26.2045	26.5385	By MS/MS	By MS/MS	By MS/MS	By MS/MS	By MS/MS	By MS/MS	1	2	2	2	2	2	biological regulation;interaction with host;interspecies interaction between organisms;modification by symbiont of host morphology or physiology;modification of morphology or physiology of other organism;modification of morphology or physiology of other organism involved in symbiotic interaction;modulation by organism of defense response of other organism involved in symbiotic interaction;modulat…			cell part;cell wall;external encapsulating structure	2	2	10.4	10.4	10.4	16.937	0	4.1243	644050000	11	2	2	2	2	2	2
P95257	P95257	>sp|P95257|SECBL_MYCTU SecB-like chaperone Rv1957 OS=Mycobacterium tuberculosis (strain ATCC 25618 / H37Rv) GN=secBL PE=1 SV=1	4	0.605749	0.185361	27.0806	27.7443	27.8155	27.5777	27.6139	26.8926	27.1812	27.0196	26.8083	27.2511	27.2295	27.1697	By MS/MS	By MS/MS	By MS/MS	By MS/MS	By MS/MS	By MS/MS	6	4	5	5	5	5	cellular component assembly;cellular component organization;cellular component organization or biogenesis;establishment of localization;establishment of protein localization;macromolecular complex assembly;macromolecular complex subunit organization;protein complex assembly;protein complex subunit organization;protein oligomerization;protein tetramerization;protein transport;transport			cell part;cell wall;external encapsulating structure	4	4	37	37	37	20.106	0	24.749	1133300000	30	4	3	4	4	4	4
O06298	O06298	>tr|O06298|O06298_MYCTU Membrane protein OS=Mycobacterium tuberculosis (strain ATCC 25618 / H37Rv) GN=Rv0347 PE=1 SV=1	11	0.82857	0.0768509	27.8915	28.8313	28.9297	28.4785	28.4148	28.5287	28.1133	28.0548	28.137	28.2468	28.2406	28.3089	By MS/MS	By MS/MS	By MS/MS	By MS/MS	By MS/MS	By MS/MS	7	13	14	11	14	14	growth			cell part;cell wall;external encapsulating structure	11	11	47.9	47.9	47.9	36.597	0	75.344	2357100000	73	11	8	10	11	9	8
O05888	O05888	>tr|O05888|O05888_MYCTU Uncharacterized protein OS=Mycobacterium tuberculosis (strain ATCC 25618 / H37Rv) GN=Rv3243c PE=1 SV=3	3	0.601826	-0.524507	21.9629	24.5375	24.5469	24.0532	24.87	23.6975	17	17	24.1116	17	24.4414	17	By matching	By MS/MS	By MS/MS	By MS/MS	By MS/MS	By MS/MS	0	0	1	2	2	1	growth			cell part;cell wall;external encapsulating structure	3	3	8.9	8.9	8.9	30.689	0.00081235	3.0906	114630000	6	3	1	2	2	2	3
O53157	O53157	>tr|O53157|O53157_MYCTU Conserved protein OS=Mycobacterium tuberculosis (strain ATCC 25618 / H37Rv) GN=Rv1466 PE=1 SV=2	6	0.297485	0.263702	30.2583	30.9434	30.8216	30.4193	30.2968	30.5162	30.1978	30.4044	30.2118	30.1168	30.0161	30.2994	By MS/MS	By MS/MS	By MS/MS	By MS/MS	By MS/MS	By MS/MS	8	15	11	6	4	7	growth			cell part;cell wall;external encapsulating structure	6	6	36.5	36.5	36.5	12.384	0	55.087	9537400000	51	6	6	5	5	5	5
O53874	O53874	>tr|O53874|O53874_MYCTU Conserved protein OS=Mycobacterium tuberculosis (strain ATCC 25618 / H37Rv) GN=Rv0862c PE=1 SV=1	14	0.6855	0.308645	25.6436	27.4715	27.773	26.433	27.1397	26.3894	17	26.6886	27.3822	26.4707	26.4289	26.1739	By MS/MS	By MS/MS	By MS/MS	By MS/MS	By MS/MS	By MS/MS	3	4	3	4	5	5				cell part;cell wall;external encapsulating structure	14	14	22.5	22.5	22.5	79.666	0	29.598	794240000	24	14	7	7	5	7	7
P72005	P72005	>tr|P72005|P72005_MYCTU Uncharacterized protein OS=Mycobacterium tuberculosis (strain ATCC 25618 / H37Rv) GN=Rv1748 PE=1 SV=1	5	0.847963	-0.110758	24.4916	25.4504	25.7683	24.8912	26.107	25.0443	24.4661	25.4206	24.4725	25.0905	25.51	24.8708	By MS/MS	By MS/MS	By MS/MS	By MS/MS	By MS/MS	By MS/MS	1	1	4	1	2	2				cell part;cell wall;external encapsulating structure	5	5	19.3	19.3	19.3	27.084	0	16.197	264590000	11	5	3	3	4	3	4
O33193	O33193	>tr|O33193|O33193_MYCTU Uncharacterized protein OS=Mycobacterium tuberculosis (strain ATCC 25618 / H37Rv) GN=Rv1691 PE=1 SV=1	7	0.528336	0.270061	26.983	27.8113	28.107	27.7581	27.229	27.1041	27.0657	27.3004	27.2598	27.2233	27.0536	27.2242	By MS/MS	By MS/MS	By MS/MS	By MS/MS	By MS/MS	By MS/MS	3	1	2	5	3	1				cell part;cell wall;external encapsulating structure	7	7	41.2	41.2	41.2	26.682	0	58.671	1185900000	15	7	5	4	4	6	5
O69658	O69658	>tr|O69658|O69658_MYCTU Membrane protein OS=Mycobacterium tuberculosis (strain ATCC 25618 / H37Rv) GN=Rv3690 PE=1 SV=3	2	0.355603	0.627558	25.0305	24.0489	24.2689	23.0556	24.8208	23.5893	24.9937	17	17	17	24.5851	17	By MS/MS	By MS/MS	By matching	By MS/MS	By MS/MS	By MS/MS	2	1	0	1	1	1				cell part;cell wall;external encapsulating structure	2	2	16.1	16.1	16.1	23.751	0	10.815	122820000	6	2	2	1	1	1	2
O05310	O05310	>tr|O05310|O05310_MYCTU Cell division protein DivIVA OS=Mycobacterium tuberculosis (strain ATCC 25618 / H37Rv) GN=Rv1209 PE=1 SV=1	7	0.0241017	0.517447	27.6586	27.7069	27.9399	27.2866	27.4349	27.0316	27.4574	27.2095	27.2733	27.1579	27.1653	26.8887	By MS/MS	By MS/MS	By MS/MS	By MS/MS	By MS/MS	By MS/MS	6	2	6	4	3	4				cell part;cell wall;external encapsulating structure	7	7	55.7	55.7	55.7	13.121	0	42.345	1170800000	25	7	6	5	7	6	5
Q50616	Q50616	>tr|Q50616|Q50616_MYCTU Possible flavoprotein OS=Mycobacterium tuberculosis (strain ATCC 25618 / H37Rv) GN=Rv1817 PE=1 SV=1	5	0.87672	0.0556482	26.2713	27.2354	27.1935	26.6155	27.0198	26.8979	26.6203	26.5279	26.8529	26.4134	26.3743	26.4397	By MS/MS	By MS/MS	By MS/MS	By MS/MS	By MS/MS	By MS/MS	2	1	2	3	3	4				cell part;cell wall;external encapsulating structure	6	5	17	15.8	15.8	51.034	0	57.212	756420000	15	5	3	4	3	5	4
O53630	O53630	>tr|O53630|O53630_MYCTU Uncharacterized protein OS=Mycobacterium tuberculosis (strain ATCC 25618 / H37Rv) GN=Rv0108c PE=1 SV=1	3	0.118643	0.902082	26.283	27.5444	27.633	26.231	26.4883	26.0349	26.2855	26.6647	26.8998	25.8674	26.0923	26.2224	By MS/MS	By MS/MS	By MS/MS	By MS/MS	By MS/MS	By MS/MS	3	6	5	2	1	1				cell part;cell wall;external encapsulating structure	3	3	39.1	39.1	39.1	7.5905	0	11.977	727180000	18	3	3	3	3	3	3
O53448	O53448	>tr|O53448|O53448_MYCTU Conserved protein OS=Mycobacterium tuberculosis (strain ATCC 25618 / H37Rv) GN=Rv1100 PE=1 SV=1	4	0.448624	-0.569675	24.3658	25.923	26.6374	26.4112	26.052	26.172	17	25.6694	26.0796	25.8774	17	17	By MS/MS	By MS/MS	By MS/MS	By MS/MS	By MS/MS	By MS/MS	2	3	5	2	2	2				cell part;cell wall;external encapsulating structure	4	4	24.9	24.9	24.9	24.562	0	96.653	424050000	16	4	1	3	3	4	3
O53361	O53361	>sp|O53361|SAPM_MYCTU Phosphatidylinositol-3-phosphatase OS=Mycobacterium tuberculosis (strain ATCC 25618 / H37Rv) GN=sapM PE=1 SV=1	4	0.214914	1.17586	25.7872	28.2867	28.0419	26.1878	26.0786	26.3218	17	27.4066	27.4623	26.4727	17	17	By MS/MS	By MS/MS	By MS/MS	By MS/MS	By MS/MS	By MS/MS	1	5	5	1	1	1	catabolic process;cellular catabolic process;cellular lipid metabolic process;cellular metabolic process;cellular nitrogen compound catabolic process;cellular nitrogen compound metabolic process;cellular process;coenzyme catabolic process;coenzyme metabolic process;cofactor catabolic process;cofactor metabolic process;glycerolipid metabolic process;glycerophospholipid metabolic process;GTP catabo…	acid phosphatase activity;carbohydrate phosphatase activity;catalytic activity;hydrolase activity;hydrolase activity, acting on ester bonds;inositol or phosphatidylinositol phosphatase activity;lipid phosphatase activity;phosphatase activity;phosphatidylinositol monophosphate phosphatase activity;phosphatidylinositol-3-phosphatase activity;phosphoenolpyruvate phosphatase activity;phosphoglycerate…	Aminobenzoate degradation;ko05152;Riboflavin metabolism	cell part;cell wall;external encapsulating structure;extracellular region	4	4	25.1	25.1	25.1	31.807	0	33.325	892900000	14	4	1	4	4	3	2
O53581	O53581	>tr|O53581|O53581_MYCTU Cutinase OS=Mycobacterium tuberculosis (strain ATCC 25618 / H37Rv) GN=Rv3802c PE=1 SV=1	5	0.542994	-0.248274	26.5296	27.556	27.5672	27.2159	27.7229	27.4588	26.3685	26.8269	27.167	27.149	27.2303	27.2783	By MS/MS	By MS/MS	By MS/MS	By MS/MS	By MS/MS	By MS/MS	4	4	3	5	7	5	catabolic process;growth;lipid catabolic process;lipid metabolic process;metabolic process;primary metabolic process	acyl-CoA hydrolase activity;carboxylesterase activity;carboxylic ester hydrolase activity;catalytic activity;CoA hydrolase activity;hydrolase activity;hydrolase activity, acting on ester bonds;lipase activity;phosphatidylcholine 1-acylhydrolase activity;phospholipase activity;thiolester hydrolase activity		cell part;cell wall;external encapsulating structure;extracellular region	5	5	22	22	22	35.448	0	44.222	1054900000	28	5	2	4	3	4	5
O69692	O69692	>tr|O69692|O69692_MYCTU Oxidoreductase OS=Mycobacterium tuberculosis (strain ATCC 25618 / H37Rv) GN=Rv3725 PE=4 SV=1	12	0.332334	0.372569	28.4212	29.4603	29.3999	28.6967	28.6856	28.7813	28.4819	28.7656	28.6778	28.5285	28.4647	28.2989	By MS/MS	By MS/MS	By MS/MS	By MS/MS	By MS/MS	By MS/MS	6	11	7	5	7	7	cellular metabolic process;cellular process;metabolic process	binding;catalytic activity;coenzyme binding;cofactor binding		cell part;cell wall;external encapsulating structure;extracellular region	12	12	42.7	42.7	42.7	32.725	0	49.785	3134600000	43	12	7	9	10	8	8
O07175	O07175	>tr|O07175|O07175_MYCTU Probable serine protease PepA (Serine proteinase) (MTB32A) OS=Mycobacterium tuberculosis (strain ATCC 25618 / H37Rv) GN=pepA PE=1 SV=1	3	0.0152574	0.863733	30.0449	30.4441	30.439	29.7323	29.1567	29.4478	29.9463	29.7802	29.7167	29.2712	29.0919	29.4931	By MS/MS	By MS/MS	By MS/MS	By MS/MS	By MS/MS	By MS/MS	10	8	10	7	4	2	macromolecule metabolic process;metabolic process;primary metabolic process;protein metabolic process;proteolysis	catalytic activity;endopeptidase activity;hydrolase activity;peptidase activity;peptidase activity, acting on L-amino acid peptides;serine hydrolase activity;serine-type endopeptidase activity;serine-type peptidase activity		cell part;cell wall;external encapsulating structure;extracellular region	3	3	15.8	15.8	15.8	34.926	0	147.39	6246800000	41	3	3	3	3	3	2
O53444	O53444	>tr|O53444|O53444_MYCTU Carbohydrate degradation protein OS=Mycobacterium tuberculosis (strain ATCC 25618 / H37Rv) GN=Rv1096 PE=1 SV=1	6	0.000491014	0.694482	27.2546	27.4562	27.4472	26.6651	26.7064	26.7031	26.4849	27.071	27.0815	26.483	26.6895	26.4637	By MS/MS	By MS/MS	By MS/MS	By MS/MS	By MS/MS	By MS/MS	2	4	5	1	2	2	carbohydrate metabolic process;metabolic process;primary metabolic process	catalytic activity;hydrolase activity;hydrolase activity, acting on carbon-nitrogen (but not peptide) bonds		cell part;cell wall;external encapsulating structure;extracellular region	6	6	25.8	25.8	25.8	31.109	0	19.747	852400000	16	6	6	5	3	5	4
O07416	O07416	>tr|O07416|O07416_MYCTU Mammalian cell entry protein OS=Mycobacterium tuberculosis (strain ATCC 25618 / H37Rv) GN=mce1D PE=1 SV=1	9	0.973814	-0.0142492	26.4348	27.6966	27.6068	27.1949	27.3165	27.2695	26.9799	26.6175	26.8301	27.0554	27.017	27.0635	By MS/MS	By MS/MS	By MS/MS	By MS/MS	By MS/MS	By MS/MS	3	3	3	3	5	4	growth;growth involved in symbiotic interaction;growth of symbiont in host;growth of symbiont involved in interaction with host			cell part;cell wall;external encapsulating structure;extracellular region	9	9	21.9	21.9	21.9	56.516	0	40.363	995190000	21	9	6	8	7	8	7
O07417	O07417	>tr|O07417|O07417_MYCTU Possible Mce-family lipoprotein LprK (Mce-family lipoprotein Mce1E) OS=Mycobacterium tuberculosis (strain ATCC 25618 / H37Rv) GN=lprK PE=1 SV=1	9	0.48448	0.260051	27.4337	28.2874	28.522	27.6894	27.9251	27.8485	27.4287	27.7243	27.8371	27.5859	27.6974	27.4324	By MS/MS	By MS/MS	By MS/MS	By MS/MS	By MS/MS	By MS/MS	4	5	8	4	5	5	growth;growth involved in symbiotic interaction;growth of symbiont in host;growth of symbiont involved in interaction with host			cell part;cell wall;external encapsulating structure;extracellular region	9	8	28.7	28.7	24.6	42.239	0	61.214	1607300000	31	9	8	6	9	7	8
P71898	P71898	>tr|P71898|P71898_MYCTU Conserved protein OS=Mycobacterium tuberculosis (strain ATCC 25618 / H37Rv) GN=Rv2314c PE=1 SV=1	20	0.356857	-0.215337	29.312	29.8614	29.976	29.8767	29.9745	29.9442	29.2567	29.3042	29.3393	29.6352	29.6991	29.6785	By MS/MS	By MS/MS	By MS/MS	By MS/MS	By MS/MS	By MS/MS	13	17	16	19	24	24				cell part;cell wall;external encapsulating structure;extracellular region	20	20	42.5	42.5	42.5	48.711	0	146.03	5771500000	113	20	18	18	18	18	19
O06311	O06311	>tr|O06311|O06311_MYCTU Membrane protein OS=Mycobacterium tuberculosis (strain ATCC 25618 / H37Rv) GN=Rv0361 PE=1 SV=1	12	0.782103	-0.118231	27.9916	29.2342	29.1181	28.7991	28.9748	28.9248	28.2278	28.7226	28.4181	28.5823	28.5278	28.5133	By MS/MS	By MS/MS	By MS/MS	By MS/MS	By MS/MS	By MS/MS	13	10	14	13	13	12				cell part;cell wall;external encapsulating structure;extracellular region;integral to membrane;integral to plasma membrane;intrinsic to membrane;intrinsic to plasma membrane;membrane part;plasma membrane part	12	12	49.8	49.8	49.8	29.982	0	119.27	2985300000	75	12	10	10	11	9	10
O53422	O53422	>tr|O53422|O53422_MYCTU Acetyl-CoA acetyltransferase OS=Mycobacterium tuberculosis (strain ATCC 25618 / H37Rv) GN=fadA3 PE=1 SV=1	21	0.379911	-0.217333	32.0177	32.6239	32.6478	32.4937	32.7001	32.7476	31.9116	31.9389	31.9504	32.2313	32.3342	32.4229	By MS/MS	By MS/MS	By MS/MS	By MS/MS	By MS/MS	By MS/MS	67	66	64	68	67	70		catalytic activity;transferase activity;transferase activity, transferring acyl groups;transferase activity, transferring acyl groups other than amino-acyl groups	Benzoate degradation;Butanoate metabolism;Carbon fixation pathways in prokaryotes;Fatty acid metabolism;Glyoxylate and dicarboxylate metabolism;Lysine degradation;Propanoate metabolism;Pyruvate metabolism;Synthesis and degradation of ketone bodies;Terpenoid backbone biosynthesis;Tryptophan metabolism;Two-component system;Valine, leucine and isoleucine degradation	cell part;cell wall;external encapsulating structure;extracellular region;membrane;plasma membrane	21	21	67.9	67.9	67.9	42.655	0	323.31	37933000000	402	21	20	20	19	19	21
O53554	O53554	>sp|O53554|ILVX_MYCTU Putative acetolactate synthase large subunit IlvX OS=Mycobacterium tuberculosis (strain ATCC 25618 / H37Rv) GN=ilvX PE=1 SV=1	22	0.774405	-0.0908076	31.0484	31.6714	32.0289	31.6431	31.5619	31.8161	31.2745	31.1062	31.1935	31.4416	31.4216	31.3396	By MS/MS	By MS/MS	By MS/MS	By MS/MS	By MS/MS	By MS/MS	44	39	38	42	51	40	amine biosynthetic process;amine metabolic process;biosynthetic process;branched chain family amino acid biosynthetic process;branched chain family amino acid metabolic process;carboxylic acid biosynthetic process;carboxylic acid metabolic process;cellular amine metabolic process;cellular amino acid biosynthetic process;cellular amino acid metabolic process;cellular biosynthetic process;cellular …	acetolactate synthase activity;binding;catalytic activity;cation binding;coenzyme binding;cofactor binding;ion binding;metal ion binding;thiamine pyrophosphate binding;transferase activity;transferase activity, transferring aldehyde or ketonic groups;vitamin binding	Butanoate metabolism;C5-Branched dibasic acid metabolism;Pantothenate and CoA biosynthesis;Valine, leucine and isoleucine biosynthesis	cell part;cell wall;external encapsulating structure;extracellular region;membrane;plasma membrane	22	22	52.2	52.2	52.2	52.072	0	323.31	20328000000	254	22	20	20	22	21	20
O53146	O53146	>tr|O53146|O53146_MYCTU NADPH--quinone reductase OS=Mycobacterium tuberculosis (strain ATCC 25618 / H37Rv) GN=qor PE=1 SV=3	20	0.189748	-0.368955	30.1304	30.7101	30.5368	30.537	31.083	30.8641	30.2219	29.9806	29.9995	30.3856	30.687	30.4906	By MS/MS	By MS/MS	By MS/MS	By MS/MS	By MS/MS	By MS/MS	27	28	26	30	39	29		binding;catalytic activity;cation binding;ion binding;metal ion binding;oxidoreductase activity;transition metal ion binding;zinc ion binding		cell part;cell wall;external encapsulating structure;extracellular region;membrane;plasma membrane	20	20	73.5	73.5	73.5	34.046	0	323.31	10276000000	179	20	19	17	17	19	20
O53780	O53780	>tr|O53780|O53780_MYCTU Probable conserved lipoprotein LpqN OS=Mycobacterium tuberculosis (strain ATCC 25618 / H37Rv) GN=lpqN PE=1 SV=1	5	0.00191377	-0.647081	29.1126	29.2664	29.1757	29.6801	29.884	29.9319	29.0029	28.8409	28.8509	29.6013	29.4253	29.5307	By MS/MS	By MS/MS	By MS/MS	By MS/MS	By MS/MS	By MS/MS	8	9	6	10	13	13				cell part;cell wall;external encapsulating structure;extracellular region;membrane;plasma membrane	5	5	35.1	35.1	35.1	23.682	0	67.938	4707900000	59	5	5	4	4	4	5
O05592	O05592	>tr|O05592|O05592_MYCTU Uncharacterized protein OS=Mycobacterium tuberculosis (strain ATCC 25618 / H37Rv) GN=Rv1006 PE=1 SV=1	20	0.426946	0.254396	29.3507	30.2049	30.2009	29.5841	29.7477	29.6615	29.3898	29.4123	29.4974	29.5056	29.5666	29.3871	By MS/MS	By MS/MS	By MS/MS	By MS/MS	By MS/MS	By MS/MS	21	19	19	15	18	16				cell part;cell wall;external encapsulating structure;extracellular region;membrane;plasma membrane	20	20	47.8	47.8	47.8	61.297	0	180.36	5711800000	108	20	17	18	17	16	14
O33268	O33268	>tr|O33268|O33268_MYCTU FeS-binding protein OS=Mycobacterium tuberculosis (strain ATCC 25618 / H37Rv) GN=Rv0338c PE=1 SV=1	24	0.387844	0.266778	29.7907	30.5829	30.6236	30.027	30.006	30.1639	29.7233	29.8778	29.7199	30.0006	29.862	29.9181	By MS/MS	By MS/MS	By MS/MS	By MS/MS	By MS/MS	By MS/MS	24	30	29	22	22	25	growth	binding;catalytic activity;iron-sulfur cluster binding;metal cluster binding;oxidoreductase activity		cell part;cell wall;external encapsulating structure;integral to membrane;integral to plasma membrane;intrinsic to membrane;intrinsic to plasma membrane;membrane part;plasma membrane part	24	24	37.3	37.3	37.3	95.485	0	323.31	7566400000	152	24	18	20	22	17	19
P95017	P95017	>tr|P95017|P95017_MYCTU Membrane protein OS=Mycobacterium tuberculosis (strain ATCC 25618 / H37Rv) GN=Rv2536 PE=1 SV=3	5	0.812255	0.0875416	28.6862	29.712	29.73	29.3072	29.2745	29.2839	29.0622	29.0521	28.9864	29.2222	28.7951	28.8121	By MS/MS	By MS/MS	By MS/MS	By MS/MS	By MS/MS	By MS/MS	9	10	9	11	10	7		binding;host cell surface binding		cell part;cell wall;external encapsulating structure;integral to membrane;integral to plasma membrane;intrinsic to membrane;intrinsic to plasma membrane;membrane part;plasma membrane part	5	5	29.1	29.1	29.1	24.626	0	165.64	4169100000	56	5	4	5	5	5	5
O06291	O06291	>tr|O06291|O06291_MYCTU Probable serine protease HtrA (DEGP protein) OS=Mycobacterium tuberculosis (strain ATCC 25618 / H37Rv) GN=htrA PE=1 SV=3	21	0.70067	0.0985794	30.5195	31.2443	31.2136	30.8755	30.853	30.9533	30.661	30.5546	30.6747	30.6121	30.5259	30.607	By MS/MS	By MS/MS	By MS/MS	By MS/MS	By MS/MS	By MS/MS	32	37	32	33	32	32	growth;macromolecule metabolic process;metabolic process;primary metabolic process;protein metabolic process;proteolysis	catalytic activity;endopeptidase activity;hydrolase activity;peptidase activity;peptidase activity, acting on L-amino acid peptides;serine hydrolase activity;serine-type endopeptidase activity;serine-type peptidase activity		cell part;cell wall;external encapsulating structure;integral to membrane;integral to plasma membrane;intrinsic to membrane;intrinsic to plasma membrane;membrane part;plasma membrane part	21	21	48.9	48.9	48.9	54.189	0	323.31	12561000000	198	21	19	20	17	21	21
P96409	P96409	>tr|P96409|P96409_MYCTU Probable conserved membrane protein OS=Mycobacterium tuberculosis (strain ATCC 25618 / H37Rv) GN=Rv0227c PE=1 SV=1	17	0.881611	-0.0602239	28.7724	29.7052	30.0155	29.4717	29.5117	29.6905	29.3411	29.0367	29.2434	29.1326	29.1234	29.3491	By MS/MS	By MS/MS	By MS/MS	By MS/MS	By MS/MS	By MS/MS	14	16	17	14	13	14	growth			cell part;cell wall;external encapsulating structure;integral to membrane;integral to plasma membrane;intrinsic to membrane;intrinsic to plasma membrane;membrane part;plasma membrane part	17	16	46.1	46.1	44.7	45.527	0	158.04	4795500000	88	17	14	14	16	15	16
O53445	O53445	>tr|O53445|O53445_MYCTU Probable membrane glycine and proline rich protein OS=Mycobacterium tuberculosis (strain ATCC 25618 / H37Rv) GN=Rv1097c PE=1 SV=1	5	0.800467	0.0689189	27.8504	28.4244	28.7017	28.3178	28.2896	28.1624	27.7137	27.7744	27.91	28.0024	28.0861	28.0431	By MS/MS	By MS/MS	By MS/MS	By MS/MS	By MS/MS	By MS/MS	7	5	5	5	6	6				cell part;cell wall;external encapsulating structure;integral to membrane;integral to plasma membrane;intrinsic to membrane;intrinsic to plasma membrane;membrane part;plasma membrane part	5	5	25.9	25.9	25.9	29.873	0	118.66	2002000000	34	5	5	4	5	5	4
O07424	O07424	>tr|O07424|O07424_MYCTU Membrane protein OS=Mycobacterium tuberculosis (strain ATCC 25618 / H37Rv) GN=Rv0180c PE=1 SV=1	13	0.751104	0.0821673	28.822	29.5959	29.4754	29.1792	29.2018	29.2658	28.8266	28.838	28.7602	28.9601	28.9429	29.1014	By MS/MS	By MS/MS	By MS/MS	By MS/MS	By MS/MS	By MS/MS	10	13	13	13	14	11				cell part;cell wall;external encapsulating structure;integral to membrane;integral to plasma membrane;intrinsic to membrane;intrinsic to plasma membrane;membrane part;plasma membrane part	13	13	32.3	32.3	32.3	47.593	0	92.247	3903300000	74	13	11	12	11	11	10
O06137	O06137	>tr|O06137|O06137_MYCTU ABC transporter ATP-binding protein OS=Mycobacterium tuberculosis (strain ATCC 25618 / H37Rv) GN=cydC PE=1 SV=1	2	0.585096	-0.148773	23.7187	24.1942	24.5649	24.2034	24.3338	24.3869	17	17	17	17	17	24.1428	By matching	By matching	By matching	By MS/MS	By MS/MS	By MS/MS	0	0	0	1	1	2	ATP catabolic process;ATP metabolic process;catabolic process;cellular catabolic process;cellular metabolic process;cellular nitrogen compound catabolic process;cellular nitrogen compound metabolic process;cellular process;heterocycle catabolic process;heterocycle metabolic process;metabolic process;nitrogen compound metabolic process;nucleobase-containing compound catabolic process;nucleobase-co…	active transmembrane transporter activity;adenyl nucleotide binding;adenyl ribonucleotide binding;ATP binding;ATPase activity;ATPase activity, coupled;ATPase activity, coupled to movement of substances;ATPase activity, coupled to transmembrane movement of substances;binding;catalytic activity;hydrolase activity;hydrolase activity, acting on acid anhydrides;hydrolase activity, acting on acid anhyd…	ABC transporters	cell part;cell wall;external encapsulating structure;integral to membrane;intrinsic to membrane;membrane part	2	2	5.9	5.9	5.9	59.496	0	8.5092	120220000	4	2	1	1	1	1	1
O53633	O53633	>tr|O53633|O53633_MYCTU Possible transmembrane acyltransferase OS=Mycobacterium tuberculosis (strain ATCC 25618 / H37Rv) GN=Rv0111 PE=4 SV=1	2	0.142399	-4.21486	23.9214	17	17	23.6072	23.2256	23.7332	17	17	17	17	17	23.4892	By MS/MS	By matching	By matching	By MS/MS	By MS/MS	By MS/MS	1	0	0	1	1	1		catalytic activity;hydrolase activity;transferase activity;transferase activity, transferring acyl groups;transferase activity, transferring acyl groups other than amino-acyl groups	Aminobenzoate degradation;Benzoate degradation;Ethylbenzene degradation;Limonene and pinene degradation;Naphthalene degradation;Tyrosine metabolism	cell part;cell wall;external encapsulating structure;integral to membrane;intrinsic to membrane;membrane;membrane part;plasma membrane	2	2	2.8	2.8	2.8	74.371	0.0032129	2.7391	52420000	4	2	1	0	0	1	1
P95072	P95072	>tr|P95072|P95072_MYCTU Possible protease IV SppA (Endopeptidase IV) (Signal peptide peptidase) OS=Mycobacterium tuberculosis (strain ATCC 25618 / H37Rv) GN=sppA PE=1 SV=1	30	0.0385392	0.546292	30.6356	31.15	31.0445	30.2292	30.4347	30.5273	30.4772	30.4809	30.5686	30.2439	30.0724	30.1975	By MS/MS	By MS/MS	By MS/MS	By MS/MS	By MS/MS	By MS/MS	30	40	35	26	23	25	cellular macromolecule metabolic process;cellular metabolic process;cellular process;cellular protein metabolic process;macromolecule metabolic process;metabolic process;peptide metabolic process;primary metabolic process;protein maturation;protein metabolic process;protein processing;proteolysis;signal peptide processing	catalytic activity;hydrolase activity;peptidase activity		cell part;cell wall;external encapsulating structure;integral to membrane;intrinsic to membrane;membrane;membrane part;plasma membrane	30	30	51.8	51.8	51.8	65.935	0	251.01	10523000000	179	30	25	28	28	22	23
O53720	O53720	>tr|O53720|O53720_MYCTU LuxR family transcriptional regulator OS=Mycobacterium tuberculosis (strain ATCC 25618 / H37Rv) GN=Rv0386 PE=1 SV=3	15	0.840993	-0.0637544	26.6744	27.6605	27.4205	27.3568	27.2736	27.3163	26.6199	27.0646	26.7677	27.0067	27.0031	27.1898	By MS/MS	By MS/MS	By MS/MS	By MS/MS	By MS/MS	By MS/MS	3	5	2	3	7	4	biological regulation;biosynthetic process;cellular biosynthetic process;cellular macromolecule biosynthetic process;cellular macromolecule metabolic process;cellular metabolic process;cellular nitrogen compound metabolic process;cellular process;cellular response to stimulus;defense response;intracellular signal transduction;macromolecule biosynthetic process;macromolecule metabolic process;meta…	adenyl nucleotide binding;adenyl ribonucleotide binding;adenylate cyclase activity;ADP binding;ATP binding;binding;catalytic activity;cation binding;cyclase activity;DNA binding;guanylate cyclase activity;ion binding;lyase activity;manganese ion binding;metal ion binding;nucleic acid binding;nucleic acid binding transcription factor activity;nucleotide binding;phosphorus-oxygen lyase activity;pur…		cell part;cell wall;external encapsulating structure;intracellular;membrane;plasma membrane	15	15	16	16	16	116.79	0	42.906	1000100000	24	15	9	12	10	13	11
O06563	O06563	>tr|O06563|O06563_MYCTU GTP-binding protein TypA OS=Mycobacterium tuberculosis (strain ATCC 25618 / H37Rv) GN=typA PE=1 SV=2	24	0.985294	-0.00694402	28.3075	29.4941	29.1599	29.0168	29.0201	28.9455	28.754	28.6547	28.706	28.525	28.6525	28.6878	By MS/MS	By MS/MS	By MS/MS	By MS/MS	By MS/MS	By MS/MS	7	16	11	15	7	10	catabolic process;cellular catabolic process;cellular metabolic process;cellular nitrogen compound catabolic process;cellular nitrogen compound metabolic process;cellular process;GTP catabolic process;GTP metabolic process;heterocycle catabolic process;heterocycle metabolic process;metabolic process;nitrogen compound metabolic process;nucleobase-containing compound catabolic process;nucleobase-co…	binding;catalytic activity;GTP binding;GTPase activity;guanyl nucleotide binding;guanyl ribonucleotide binding;hydrolase activity;hydrolase activity, acting on acid anhydrides;hydrolase activity, acting on acid anhydrides, in phosphorus-containing anhydrides;nucleoside-triphosphatase activity;nucleotide binding;purine nucleotide binding;purine ribonucleoside triphosphate binding;purine ribonucleo…		cell part;cell wall;external encapsulating structure;intracellular;membrane;plasma membrane	24	24	54.5	54.5	54.5	67.579	0	222.53	3292600000	66	24	17	20	18	23	20
O53281	O53281	>sp|O53281|Y3034_MYCTU Putative acetyltransferase Rv3034c OS=Mycobacterium tuberculosis (strain ATCC 25618 / H37Rv) GN=Rv3034c PE=1 SV=1	7	0.325418	0.258624	26.7582	27.2687	27.2909	26.5437	27.0017	26.9966	26.9727	26.5995	26.7571	26.5283	26.5011	26.4782	By MS/MS	By MS/MS	By MS/MS	By MS/MS	By MS/MS	By MS/MS	5	5	3	2	4	4		catalytic activity;transferase activity;transferase activity, transferring acyl groups	Aminobenzoate degradation;Benzoate degradation;Ethylbenzene degradation;Limonene and pinene degradation;Naphthalene degradation;Tyrosine metabolism	cell part;cell wall;external encapsulating structure;membrane;plasma membrane	7	7	25.7	25.7	25.7	33.064	0	16.193	805520000	23	7	4	6	5	4	6
P96824	P96824	>tr|P96824|P96824_MYCTU Aldehyde dehydrogenase OS=Mycobacterium tuberculosis (strain ATCC 25618 / H37Rv) GN=Rv0147 PE=1 SV=1	23	0.999213	0.000284831	30.8216	31.5107	31.5723	31.055	31.468	31.3808	30.8844	30.9543	31.0287	30.9144	31.0644	30.9308	By MS/MS	By MS/MS	By MS/MS	By MS/MS	By MS/MS	By MS/MS	39	41	36	31	36	41	cellular aldehyde metabolic process;cellular metabolic process;cellular process;metabolic process	aldehyde dehydrogenase [NAD(P)+] activity;catalytic activity;oxidoreductase activity;oxidoreductase activity, acting on the aldehyde or oxo group of donors;oxidoreductase activity, acting on the aldehyde or oxo group of donors, NAD or NADP as acceptor	Arginine and proline metabolism;Ascorbate and aldarate metabolism;beta-Alanine metabolism;Chloroalkane and chloroalkene degradation;Fatty acid metabolism;Glycerolipid metabolism;Glycolysis / Gluconeogenesis;Histidine metabolism;Limonene and pinene degradation;Lysine degradation;Pentose and glucuronate interconversions;Propanoate metabolism;Pyruvate metabolism;Tryptophan metabolism;Valine, leucine…	cell part;cell wall;external encapsulating structure;membrane;plasma membrane	23	23	50.4	50.4	50.4	55.034	0	323.31	16148000000	224	23	20	21	19	20	22
O53873	O53873	>tr|O53873|O53873_MYCTU DNA helicase Ercc3 OS=Mycobacterium tuberculosis (strain ATCC 25618 / H37Rv) GN=ercc3 PE=1 SV=1	9	0.340181	0.416808	25.8362	26.1412	26.4303	25.1174	26.3124	25.7273	25.8703	17	25.9448	17	25.7315	25.6227	By MS/MS	By MS/MS	By MS/MS	By MS/MS	By MS/MS	By matching	1	0	2	0	2	0	cellular macromolecule metabolic process;cellular metabolic process;cellular nitrogen compound metabolic process;cellular process;cellular response to stimulus;cellular response to stress;DNA metabolic process;DNA repair;macromolecule metabolic process;metabolic process;nitrogen compound metabolic process;nucleic acid metabolic process;nucleobase-containing compound metabolic process;nucleotide-e…	adenyl nucleotide binding;adenyl ribonucleotide binding;ATP binding;ATPase activity;ATPase activity, coupled;ATP-dependent DNA helicase activity;ATP-dependent helicase activity;binding;catalytic activity;DNA binding;DNA helicase activity;DNA-dependent ATPase activity;helicase activity;hydrolase activity;hydrolase activity, acting on acid anhydrides;hydrolase activity, acting on acid anhydrides, i…	Basal transcription factors;Nucleotide excision repair	cell part;cell wall;external encapsulating structure;membrane;plasma membrane	9	9	19.6	19.6	19.6	59.803	0	12.323	399630000	5	9	6	5	5	3	8
O53871	O53871	>sp|O53871|Y0859_MYCTU Putative acyltransferase Rv0859 OS=Mycobacterium tuberculosis (strain ATCC 25618 / H37Rv) GN=fadA PE=1 SV=1	17	0.0119128	-0.554677	31.3794	31.7048	31.7171	32.0313	32.2228	32.2112	31.4197	31.0347	31.0306	31.7613	31.8432	31.9065	By MS/MS	By MS/MS	By MS/MS	By MS/MS	By MS/MS	By MS/MS	36	34	35	49	43	41		catalytic activity;transferase activity;transferase activity, transferring acyl groups;transferase activity, transferring acyl groups other than amino-acyl groups	Benzoate degradation;Butanoate metabolism;Carbon fixation pathways in prokaryotes;Fatty acid metabolism;Glyoxylate and dicarboxylate metabolism;Lysine degradation;Propanoate metabolism;Pyruvate metabolism;Synthesis and degradation of ketone bodies;Terpenoid backbone biosynthesis;Tryptophan metabolism;Two-component system;Valine, leucine and isoleucine degradation	cell part;cell wall;external encapsulating structure;membrane;plasma membrane	17	17	54.1	54.1	54.1	42.414	0	323.31	24197000000	238	17	16	17	17	17	17
P95186	P95186	>tr|P95186|P95186_MYCTU Acyl-CoA dehydrogenase OS=Mycobacterium tuberculosis (strain ATCC 25618 / H37Rv) GN=fadE23 PE=1 SV=1	24	0.227237	-0.232267	32.141	32.5105	32.6469	32.6035	32.6046	32.7872	32.2446	31.8466	32.0035	32.4411	32.2815	32.4408	By MS/MS	By MS/MS	By MS/MS	By MS/MS	By MS/MS	By MS/MS	54	44	53	60	58	55	growth	acyl-CoA dehydrogenase activity;catalytic activity;oxidoreductase activity;oxidoreductase activity, acting on the CH-CH group of donors	beta-Alanine metabolism;Fatty acid metabolism;PPAR signaling pathway;Propanoate metabolism;Valine, leucine and isoleucine degradation	cell part;cell wall;external encapsulating structure;membrane;plasma membrane	24	24	57.9	57.9	57.9	43.344	0	323.31	38048000000	324	24	23	23	23	24	23
O53669	O53669	>tr|O53669|O53669_MYCTU Fumarate reductase OS=Mycobacterium tuberculosis (strain ATCC 25618 / H37Rv) GN=Rv0247c PE=1 SV=1	25	0.478028	-0.14975	31.905	32.4134	32.5156	32.3632	32.4573	32.4627	31.7595	31.8597	31.8385	32.1832	32.1769	32.1557	By MS/MS	By MS/MS	By MS/MS	By MS/MS	By MS/MS	By MS/MS	40	50	50	48	51	48	acetyl-CoA catabolic process;acetyl-CoA metabolic process;catabolic process;cellular catabolic process;cellular metabolic process;cellular process;coenzyme catabolic process;coenzyme metabolic process;cofactor catabolic process;cofactor metabolic process;metabolic process;tricarboxylic acid cycle	2 iron, 2 sulfur cluster binding;binding;catalytic activity;electron carrier activity;iron-sulfur cluster binding;metal cluster binding;oxidoreductase activity	Butanoate metabolism;Carbon fixation pathways in prokaryotes;Citrate cycle (TCA cycle);Oxidative phosphorylation;Toluene degradation	cell part;cell wall;external encapsulating structure;membrane;plasma membrane	25	25	78.2	78.2	78.2	28.626	0	264.1	33222000000	287	25	22	22	25	23	24
O53670	O53670	>tr|O53670|O53670_MYCTU Probable succinate dehydrogenase [iron-sulfur subunit] (Succinic dehydrogenase) OS=Mycobacterium tuberculosis (strain ATCC 25618 / H37Rv) GN=sdhA PE=1 SV=1	57	0.760138	0.0797704	33.3939	34.0997	34.1235	33.7051	33.8033	33.8694	33.434	33.4763	33.4406	33.486	33.4588	33.5662	By MS/MS	By MS/MS	By MS/MS	By MS/MS	By MS/MS	By MS/MS	113	134	141	129	125	133	cellular metabolic process;cellular process;electron transport chain;generation of precursor metabolites and energy;metabolic process;oxidation-reduction process	binding;catalytic activity;coenzyme binding;cofactor binding;flavin adenine dinucleotide binding;oxidoreductase activity;oxidoreductase activity, acting on the CH-CH group of donors	Butanoate metabolism;Carbon fixation pathways in prokaryotes;Citrate cycle (TCA cycle);Oxidative phosphorylation;Toluene degradation	cell part;cell wall;external encapsulating structure;membrane;plasma membrane	57	56	75.9	75.9	74.9	70.68	0	323.31	93097000000	775	57	51	53	55	53	53
O53182	O53182	>sp|O53182|KORA_MYCTU 2-oxoglutarate oxidoreductase subunit KorA OS=Mycobacterium tuberculosis (strain ATCC 25618 / H37Rv) GN=korA PE=1 SV=3	31	0.964378	-0.0123425	31.3695	32.0889	32.1822	31.9708	31.8559	31.851	31.3884	31.4806	31.5748	31.6929	31.5442	31.5755	By MS/MS	By MS/MS	By MS/MS	By MS/MS	By MS/MS	By MS/MS	54	52	59	60	53	55	acetyl-CoA catabolic process;acetyl-CoA metabolic process;catabolic process;cellular catabolic process;cellular metabolic process;cellular process;coenzyme catabolic process;coenzyme metabolic process;cofactor catabolic process;cofactor metabolic process;metabolic process;tricarboxylic acid cycle	catalytic activity;oxidoreductase activity;oxidoreductase activity, acting on the aldehyde or oxo group of donors	Carbon fixation pathways in prokaryotes;Citrate cycle (TCA cycle)	cell part;cell wall;external encapsulating structure;membrane;plasma membrane	31	31	51.9	51.9	51.9	69.182	0	323.31	24184000000	333	31	29	30	29	30	29
O06159	O06159	>sp|O06159|BKDC_MYCTU Dihydrolipoyllysine-residue acyltransferase component of branched-chain alpha-ketoacid dehydrogenase complex OS=Mycobacterium tuberculosis (strain ATCC 25618 / H37Rv) GN=bkdC PE=1 SV=2	18	0.218588	0.576483	30.4387	31.5201	31.6876	30.5485	30.7417	30.6268	30.7008	30.7385	30.8877	30.4008	30.3953	30.5357	By MS/MS	By MS/MS	By MS/MS	By MS/MS	By MS/MS	By MS/MS	20	30	26	22	25	23		catalytic activity;dihydrolipoyllysine-residue (2-methylpropanoyl)transferase activity;transferase activity;transferase activity, transferring acyl groups;transferase activity, transferring acyl groups other than amino-acyl groups	Citrate cycle (TCA cycle);Glycolysis / Gluconeogenesis;Pyruvate metabolism	cell part;cell wall;external encapsulating structure;membrane;plasma membrane	18	18	55	55	55	41.061	0	97.675	13018000000	146	18	15	17	16	16	16
O05591	O05591	>tr|O05591|O05591_MYCTU Probable para-aminobenzoate synthase component I PABD OS=Mycobacterium tuberculosis (strain ATCC 25618 / H37Rv) GN=pabB PE=1 SV=1	2	0.535823	-1.84263	17	25.0196	25.2264	23.6872	24.6276	24.4591	17	24.4046	24.4841	17	24.3838	24.2823	By matching	By MS/MS	By MS/MS	By MS/MS	By MS/MS	By MS/MS	0	2	1	1	2	0	aromatic compound biosynthetic process;biosynthetic process;cellular aromatic compound metabolic process;cellular biosynthetic process;cellular metabolic process;cellular nitrogen compound biosynthetic process;cellular nitrogen compound metabolic process;cellular process;coenzyme biosynthetic process;coenzyme metabolic process;cofactor biosynthetic process;cofactor metabolic process;folic acid-co…		Folate biosynthesis	cell part;cell wall;external encapsulating structure;membrane;plasma membrane	2	2	5.2	5.2	5.2	47.898	0.0059265	2.3191	135760000	6	2	0	2	2	1	2
P95187	P95187	>tr|P95187|P95187_MYCTU Butyryl-CoA dehydrogenase OS=Mycobacterium tuberculosis (strain ATCC 25618 / H37Rv) GN=fadE24 PE=1 SV=1	24	0.672334	-0.0588423	31.8351	31.9285	32.2384	31.9857	32.0592	32.1337	31.8284	31.3153	31.4684	31.8773	31.6929	31.8204	By MS/MS	By MS/MS	By MS/MS	By MS/MS	By MS/MS	By MS/MS	52	47	53	53	49	51	growth	acyl-CoA dehydrogenase activity;binding;catalytic activity;coenzyme binding;cofactor binding;flavin adenine dinucleotide binding;oxidoreductase activity;oxidoreductase activity, acting on the CH-CH group of donors	Geraniol degradation;Naphthalene degradation	cell part;cell wall;external encapsulating structure;membrane;plasma membrane	24	24	59.4	59.4	59.4	49.646	0	323.31	26424000000	305	24	20	22	22	20	21
O53158	O53158	>tr|O53158|O53158_MYCTU Butyryl-CoA dehydrogenase OS=Mycobacterium tuberculosis (strain ATCC 25618 / H37Rv) GN=fadE15 PE=1 SV=1	20	0.020996	-1.11527	28.237	29.1288	28.9863	29.7718	29.7837	30.1425	28.5528	28.5685	28.3474	29.4985	29.6308	29.6983	By MS/MS	By MS/MS	By MS/MS	By MS/MS	By MS/MS	By MS/MS	7	14	13	21	23	26		acyl-CoA dehydrogenase activity;binding;catalytic activity;coenzyme binding;cofactor binding;flavin adenine dinucleotide binding;oxidoreductase activity;oxidoreductase activity, acting on the CH-CH group of donors	Geraniol degradation;Naphthalene degradation	cell part;cell wall;external encapsulating structure;membrane;plasma membrane	26	20	51.7	45.6	45.6	65.923	0	323.31	4461200000	104	20	12	14	13	18	18
P95228	P95228	>tr|P95228|P95228_MYCTU Acyl-CoA dehydrogenase OS=Mycobacterium tuberculosis (strain ATCC 25618 / H37Rv) GN=fadE6 PE=1 SV=1	32	0.377603	-0.272018	30.2893	30.9872	31.0148	30.7778	31.2479	31.0817	30.4752	30.3555	30.2888	30.6901	30.843	30.792	By MS/MS	By MS/MS	By MS/MS	By MS/MS	By MS/MS	By MS/MS	33	29	26	35	43	39		acyl-CoA dehydrogenase activity;binding;catalytic activity;coenzyme binding;cofactor binding;flavin adenine dinucleotide binding;oxidoreductase activity;oxidoreductase activity, acting on the CH-CH group of donors	Geraniol degradation;Naphthalene degradation	cell part;cell wall;external encapsulating structure;membrane;plasma membrane	32	31	51.3	51.3	51.3	78.476	0	323.31	12274000000	205	32	25	29	30	29	30
O53639	O53639	>tr|O53639|O53639_MYCTU Oxalyl-CoA decarboxylase OS=Mycobacterium tuberculosis (strain ATCC 25618 / H37Rv) GN=oxcA PE=1 SV=1	10	0.0895181	-0.599178	26.2847	26.8097	27.1806	27.4279	27.4224	27.2222	26.4174	26.2689	26.412	27.004	27.0128	27.1119	By MS/MS	By MS/MS	By MS/MS	By MS/MS	By MS/MS	By MS/MS	2	1	2	4	5	4	carboxylic acid catabolic process;carboxylic acid metabolic process;catabolic process;cellular catabolic process;cellular ketone metabolic process;cellular metabolic process;cellular process;dicarboxylic acid catabolic process;dicarboxylic acid metabolic process;growth;metabolic process;organic acid catabolic process;organic acid metabolic process;oxalate catabolic process;oxalate metabolic proce…	binding;carbon-carbon lyase activity;carboxy-lyase activity;catalytic activity;cation binding;coenzyme binding;cofactor binding;ion binding;lyase activity;magnesium ion binding;metal ion binding;oxalyl-CoA decarboxylase activity;thiamine pyrophosphate binding;vitamin binding	Glyoxylate and dicarboxylate metabolism	cell part;cell wall;external encapsulating structure;membrane;plasma membrane	10	10	22	22	22	61.171	0	35.918	868490000	18	10	5	5	6	6	6
P96281	P96281	>tr|P96281|P96281_MYCTU ATPase OS=Mycobacterium tuberculosis (strain ATCC 25618 / H37Rv) GN=Rv0435c PE=1 SV=2	16	0.242938	0.378085	28.5622	29.3533	29.4093	28.6846	28.6989	28.8071	28.6606	28.7277	28.654	28.4588	28.4869	28.5436	By MS/MS	By MS/MS	By MS/MS	By MS/MS	By MS/MS	By MS/MS	12	19	19	17	16	19		adenyl nucleotide binding;adenyl ribonucleotide binding;ATP binding;binding;catalytic activity;hydrolase activity;hydrolase activity, acting on acid anhydrides;hydrolase activity, acting on acid anhydrides, in phosphorus-containing anhydrides;nucleoside-triphosphatase activity;nucleotide binding;purine nucleotide binding;purine ribonucleoside triphosphate binding;purine ribonucleotide binding;pyr…	Protein processing in endoplasmic reticulum	cell part;cell wall;external encapsulating structure;membrane;plasma membrane	17	16	32	30.4	30.4	75.345	0	171.99	3132000000	102	16	14	14	15	14	13
O06428	O06428	>tr|O06428|O06428_MYCTU Geranylgeranyl pyrophosphate synthase OS=Mycobacterium tuberculosis (strain ATCC 25618 / H37Rv) GN=grcC1 PE=1 SV=1	16	0.639911	-0.195834	28.8273	29.8837	30.0251	29.6249	29.9225	29.7762	29.0463	29.1748	29.2298	29.4946	29.5938	29.5366	By MS/MS	By MS/MS	By MS/MS	By MS/MS	By MS/MS	By MS/MS	13	20	19	21	24	17	biosynthetic process;cellular biosynthetic process;cellular lipid metabolic process;cellular metabolic process;cellular process;growth;isoprenoid biosynthetic process;isoprenoid metabolic process;lipid biosynthetic process;lipid metabolic process;metabolic process;primary metabolic process		Terpenoid backbone biosynthesis	cell part;cell wall;external encapsulating structure;membrane;plasma membrane	16	16	57	57	57	35.56	0	148.37	5324500000	114	16	13	15	15	14	15
O06144	O06144	>tr|O06144|O06144_MYCTU Probable nonspecific lipid-transfer protein OS=Mycobacterium tuberculosis (strain ATCC 25618 / H37Rv) GN=Rv1627c PE=1 SV=1	10	0.766113	-0.177031	26.7299	27.5579	28.0234	27.065	28.4102	27.3671	27.032	27.3179	27.0815	27.2273	27.5654	27.367	By MS/MS	By MS/MS	By MS/MS	By MS/MS	By MS/MS	By MS/MS	6	3	2	4	6	4	biosynthetic process;carboxylic acid biosynthetic process;carboxylic acid metabolic process;cellular biosynthetic process;cellular ketone metabolic process;cellular lipid metabolic process;cellular metabolic process;cellular process;fatty acid biosynthetic process;fatty acid metabolic process;lipid biosynthetic process;lipid metabolic process;metabolic process;monocarboxylic acid metabolic proces…	3-oxoacyl-[acyl-carrier-protein] synthase activity;catalytic activity;fatty acid synthase activity;transferase activity;transferase activity, transferring acyl groups;transferase activity, transferring acyl groups other than amino-acyl groups		cell part;cell wall;external encapsulating structure;membrane;plasma membrane	10	10	31.3	31.3	31.3	42.385	0	27.826	1251900000	25	10	7	5	8	5	8
O53699	O53699	>sp|O53699|STF0_MYCTU Trehalose 2-sulfotransferase OS=Mycobacterium tuberculosis (strain ATCC 25618 / H37Rv) GN=stf0 PE=1 SV=1	10	0.878284	-0.0659631	27.5618	28.8492	28.5242	28.5417	28.4434	28.148	27.5898	28.0791	27.8644	28.0671	28.284	28.2008	By MS/MS	By MS/MS	By MS/MS	By MS/MS	By MS/MS	By MS/MS	5	6	5	9	8	11	3'-phosphoadenosine 5'-phosphosulfate metabolic process;biosynthetic process;carbohydrate metabolic process;cellular biosynthetic process;cellular carbohydrate metabolic process;cellular lipid metabolic process;cellular metabolic process;cellular nitrogen compound metabolic process;cellular process;disaccharide metabolic process;glycoside metabolic process;heterocycle metabolic process;lipid bios…	3'-phosphoadenosine 5'-phosphosulfate binding;adenyl nucleotide binding;binding;catalytic activity;nucleotide binding;purine nucleotide binding;sulfotransferase activity;transferase activity;transferase activity, transferring sulfur-containing groups		cell part;cell wall;external encapsulating structure;membrane;plasma membrane	10	10	35.2	35.2	35.2	29.774	0	75.502	2120900000	44	10	7	8	6	10	9
O07427	O07427	>sp|O07427|MGLL_MYCTU Monoacylglycerol lipase OS=Mycobacterium tuberculosis (strain ATCC 25618 / H37Rv) GN=Rv0183 PE=1 SV=2	14	0.203608	0.42448	30.4802	31.3285	31.2603	30.4858	30.7085	30.6013	30.4599	30.5553	30.5261	30.3826	30.5023	30.4423	By MS/MS	By MS/MS	By MS/MS	By MS/MS	By MS/MS	By MS/MS	14	27	24	20	22	22	biological regulation;catabolic process;cellular catabolic process;cellular lipid catabolic process;cellular lipid metabolic process;cellular metabolic process;cellular process;glycerolipid catabolic process;glycerolipid metabolic process;interaction with host;interspecies interaction between organisms;lipid catabolic process;lipid metabolic process;metabolic process;modification by symbiont of h…	acylglycerol lipase activity;carboxylic ester hydrolase activity;catalytic activity;hydrolase activity;hydrolase activity, acting on ester bonds;lipase activity		cell part;cell wall;external encapsulating structure;membrane;plasma membrane	14	14	54.8	54.8	54.8	30.261	0	187.21	11654000000	129	14	14	14	14	14	14
O53580	O53580	>sp|O53580|FAA32_MYCTU Long-chain-fatty-acid--AMP ligase FadD32 OS=Mycobacterium tuberculosis (strain ATCC 25618 / H37Rv) GN=fadD32 PE=1 SV=1	35	0.17293	0.418546	32.9133	33.6181	33.6908	32.9483	32.9328	33.0855	32.9442	33.0581	33.0536	32.7431	32.6221	32.7457	By MS/MS	By MS/MS	By MS/MS	By MS/MS	By MS/MS	By MS/MS	85	107	102	79	71	77	biosynthetic process;carboxylic acid biosynthetic process;carboxylic acid metabolic process;cellular biosynthetic process;cellular component assembly;cellular component assembly at cellular level;cellular component organization;cellular component organization at cellular level;cellular component organization or biogenesis;cellular component organization or biogenesis at cellular level;cellular ke…	adenyl nucleotide binding;adenyl ribonucleotide binding;adenylyltransferase activity;ATP binding;binding;catalytic activity;ligase activity;nucleotide binding;nucleotidyltransferase activity;purine nucleotide binding;purine ribonucleoside triphosphate binding;purine ribonucleotide binding;ribonucleotide binding;transferase activity;transferase activity, transferring phosphorus-containing groups		cell part;cell wall;external encapsulating structure;membrane;plasma membrane	35	35	67.8	67.8	67.8	69.231	0	323.31	60739000000	521	35	31	34	34	35	33
Q79FN7	Q79FN7	>tr|Q79FN7|Q79FN7_MYCTU ATPase OS=Mycobacterium tuberculosis (strain ATCC 25618 / H37Rv) GN=moxR1 PE=1 SV=1	30	0.667868	0.102779	33.2022	33.7921	33.9252	33.5377	33.5233	33.5501	33.2175	33.0983	33.2361	33.3451	33.2734	33.2941	By MS/MS	By MS/MS	By MS/MS	By MS/MS	By MS/MS	By MS/MS	79	94	99	82	89	85	ATP catabolic process;ATP metabolic process;catabolic process;cellular catabolic process;cellular metabolic process;cellular nitrogen compound catabolic process;cellular nitrogen compound metabolic process;cellular process;growth;heterocycle catabolic process;heterocycle metabolic process;metabolic process;nitrogen compound metabolic process;nucleobase-containing compound catabolic process;nucleo…	adenyl nucleotide binding;adenyl ribonucleotide binding;ATP binding;ATPase activity;binding;catalytic activity;hydrolase activity;hydrolase activity, acting on acid anhydrides;hydrolase activity, acting on acid anhydrides, in phosphorus-containing anhydrides;nucleoside-triphosphatase activity;nucleotide binding;purine nucleotide binding;purine ribonucleoside triphosphate binding;purine ribonucleo…		cell part;cell wall;external encapsulating structure;membrane;plasma membrane	30	29	98.9	98.9	95.5	40.762	0	323.31	78460000000	528	30	28	27	28	27	27
O53749	O53749	>tr|O53749|O53749_MYCTU 4-carboxymuconolactone decarboxylase OS=Mycobacterium tuberculosis (strain ATCC 25618 / H37Rv) GN=Rv0464c PE=1 SV=1	10	0.675212	-0.0964305	29.9108	30.5457	30.5417	30.4524	30.3618	30.4733	29.9134	29.9746	29.7965	30.2959	30.1208	30.1266	By MS/MS	By MS/MS	By MS/MS	By MS/MS	By MS/MS	By MS/MS	15	18	18	19	16	18		antioxidant activity;catalytic activity;oxidoreductase activity;oxidoreductase activity, acting on paired donors, with incorporation or reduction of molecular oxygen;oxidoreductase activity, acting on peroxide as acceptor;peroxidase activity;peroxiredoxin activity		cell part;cell wall;external encapsulating structure;membrane;plasma membrane	10	10	50	50	50	21.304	0	174.61	8479400000	104	10	9	9	10	9	9
O06218	O06218	>tr|O06218|O06218_MYCTU Alkyl hydroperoxide reductase AhpD OS=Mycobacterium tuberculosis (strain ATCC 25618 / H37Rv) GN=Rv2159c PE=1 SV=1	3	0.715543	0.161043	25.8885	26.41	26.6923	25.5691	26.7372	26.2014	25.9239	25.6958	26.1885	17	26.5352	25.7043	By matching	By MS/MS	By MS/MS	By MS/MS	By MS/MS	By MS/MS	0	1	2	1	2	1		antioxidant activity;catalytic activity;oxidoreductase activity;oxidoreductase activity, acting on paired donors, with incorporation or reduction of molecular oxygen;oxidoreductase activity, acting on peroxide as acceptor;peroxidase activity;peroxiredoxin activity		cell part;cell wall;external encapsulating structure;membrane;plasma membrane	3	3	11.3	11.3	11.3	36.376	0	7.7161	498540000	7	3	3	3	3	2	3
P0CG96;P0CG95	P0CG96;P0CG95	>sp|P0CG96|Y3118_MYCTU Uncharacterized protein Rv3118 OS=Mycobacterium tuberculosis (strain ATCC 25618 / H37Rv) GN=sseC1 PE=1 SV=1;>sp|P0CG95|Y814_MYCTU Uncharacterized protein Rv0814c OS=Mycobacterium tuberculosis (strain ATCC 25618 / H37Rv) GN=sseC2 PE=1	8	0.0751722	0.449199	31.9376	32.5053	32.487	31.8732	31.8968	31.8123	31.9965	31.7659	31.8378	31.6179	31.5808	31.4768	By MS/MS	By MS/MS	By MS/MS	By MS/MS	By MS/MS	By MS/MS	27	24	22	17	20	13		binding;carbohydrate binding		cell part;cell wall;external encapsulating structure;membrane;plasma membrane	8	8	94	94	94	10.165	0	296.69	27932000000	123	NaN	8	7	7	7	8
P96816	P96816	>tr|P96816|P96816_MYCTU NAD-dependent dehydratase OS=Mycobacterium tuberculosis (strain ATCC 25618 / H37Rv) GN=Rv0139 PE=1 SV=1	21	0.425847	0.442021	28.3589	29.7289	29.7333	28.6053	29.2298	28.6599	28.584	28.8456	28.6433	28.5543	28.6716	28.5756	By MS/MS	By MS/MS	By MS/MS	By MS/MS	By MS/MS	By MS/MS	11	14	14	11	18	15	cellular metabolic process;cellular process;metabolic process	binding;catalytic activity;coenzyme binding;cofactor binding		cell part;cell wall;external encapsulating structure;membrane;plasma membrane	21	21	65	65	65	36.976	0	66.481	3588600000	83	21	16	18	20	16	19
P95144	P95144	>tr|P95144|P95144_MYCTU Conserved protein OS=Mycobacterium tuberculosis (strain ATCC 25618 / H37Rv) GN=Rv1871c PE=1 SV=1	8	0.467695	-0.198384	28.8288	29.3941	29.5877	29.2813	29.5182	29.6063	28.9388	28.7599	28.9783	29.062	29.2418	29.2183	By MS/MS	By MS/MS	By MS/MS	By MS/MS	By MS/MS	By MS/MS	10	13	15	12	12	12		binding;catalytic activity;coenzyme binding;cofactor binding;FMN binding;nucleotide binding;oxidoreductase activity		cell part;cell wall;external encapsulating structure;membrane;plasma membrane	8	8	58.1	58.1	58.1	14.681	0	47.838	4227800000	74	8	5	6	7	8	6
O33298	O33298	>tr|O33298|O33298_MYCTU Possible type I restriction/modification system DNA methylase HsdM (M protein) (DNA methyltransferase) OS=Mycobacterium tuberculosis (strain ATCC 25618 / H37Rv) GN=hsdM PE=1 SV=1	14	0.657931	0.122873	28.3154	28.1142	27.9388	28.4405	27.9123	27.6471	27.4245	27.7708	27.8496	27.8021	27.8831	27.8473	By MS/MS	By MS/MS	By MS/MS	By MS/MS	By MS/MS	By MS/MS	9	7	10	5	8	6	biological regulation;cellular macromolecule metabolic process;cellular metabolic process;cellular nitrogen compound metabolic process;cellular process;DNA alkylation;DNA metabolic process;DNA methylation;DNA methylation on adenine;DNA modification;macromolecule metabolic process;macromolecule methylation;macromolecule modification;metabolic process;methylation;nitrogen compound metabolic process…	binding;catalytic activity;DNA binding;DNA-methyltransferase activity;methyltransferase activity;N-methyltransferase activity;nucleic acid binding;S-adenosylmethionine-dependent methyltransferase activity;site-specific DNA-methyltransferase (adenine-specific) activity;transferase activity;transferase activity, transferring one-carbon groups		cell part;cell wall;external encapsulating structure;membrane;plasma membrane	14	14	27.2	27.2	27.2	60.083	0	71.412	1709000000	45	14	9	10	10	11	9
O05777	O05777	>tr|O05777|O05777_MYCTU Conserved protein OS=Mycobacterium tuberculosis (strain ATCC 25618 / H37Rv) GN=Rv3099c PE=1 SV=1	14	0.0202227	-0.546703	29.5061	29.9599	29.8302	30.1986	30.3722	30.3655	29.3854	29.5023	29.4488	29.8651	30.0389	30.0057	By MS/MS	By MS/MS	By MS/MS	By MS/MS	By MS/MS	By MS/MS	19	21	23	27	28	26		binding;cation binding;ion binding;metal ion binding		cell part;cell wall;external encapsulating structure;membrane;plasma membrane	14	14	72.4	72.4	72.4	30.507	0	197.22	6766600000	144	14	10	12	10	12	13
P71830	P71830	>tr|P71830|P71830_MYCTU Uncharacterized protein OS=Mycobacterium tuberculosis (strain ATCC 25618 / H37Rv) GN=Rv0775 PE=1 SV=1	2	0.932383	-0.0331275	24.5332	24.9005	24.3828	25.0658	24.8677	23.9824	17	17	17	24.8651	17	17	By matching	By MS/MS	By MS/MS	By MS/MS	By MS/MS	By matching	0	1	1	1	1	0		binding;DNA binding;nucleic acid binding		cell part;cell wall;external encapsulating structure;membrane;plasma membrane	2	2	17.4	17.4	17.4	22.382	0	26.664	159780000	4	2	2	2	2	2	1
P95227	P95227	>tr|P95227|P95227_MYCTU Acyl-CoA synthetase OS=Mycobacterium tuberculosis (strain ATCC 25618 / H37Rv) GN=fadD2 PE=1 SV=1	32	0.689814	-0.0892474	30.7131	31.2601	31.2663	31.0106	31.3481	31.1485	30.5996	30.5032	30.6161	30.8717	30.9934	30.8568	By MS/MS	By MS/MS	By MS/MS	By MS/MS	By MS/MS	By MS/MS	38	40	38	41	45	43		catalytic activity		cell part;cell wall;external encapsulating structure;membrane;plasma membrane	32	32	62	62	62	59.892	0	323.31	14192000000	245	32	29	27	27	26	27
P95149	P95149	>sp|P95149|Y1866_MYCTU Probable CoA-transferase Rv1866 OS=Mycobacterium tuberculosis (strain ATCC 25618 / H37Rv) GN=Rv1866 PE=1 SV=2	5	0.808894	-0.18207	22.2291	23.0557	23.5384	22.7771	22.3154	24.2769	22.8023	22.6896	23.8934	17	17	22.4901	By MS/MS	By MS/MS	By MS/MS	By MS/MS	By MS/MS	By MS/MS	1	1	1	0	2	2		catalytic activity		cell part;cell wall;external encapsulating structure;membrane;plasma membrane	5	5	6.6	6.6	6.6	85.654	0	15.477	58552000	7	5	2	3	2	3	4
Q79FX6	Q79FX6	>sp|Q79FX6|MMAA2_MYCTU Cyclopropane mycolic acid synthase MmaA2 OS=Mycobacterium tuberculosis (strain ATCC 25618 / H37Rv) GN=mmaA2 PE=1 SV=1	18	0.161956	0.444432	30.8362	31.5091	31.6796	30.8349	30.9449	30.9118	30.9541	30.8738	30.9491	30.598	30.5615	30.5987	By MS/MS	By MS/MS	By MS/MS	By MS/MS	By MS/MS	By MS/MS	27	31	24	22	20	21	biosynthetic process;carboxylic acid biosynthetic process;carboxylic acid metabolic process;cell wall macromolecule biosynthetic process;cell wall macromolecule metabolic process;cell wall organization or biogenesis;cellular biosynthetic process;cellular cell wall macromolecule metabolic process;cellular cell wall organization or biogenesis;cellular component macromolecule biosynthetic process;ce…	catalytic activity;cyclopropane-fatty-acyl-phospholipid synthase activity;methyltransferase activity;S-adenosylmethionine-dependent methyltransferase activity;transferase activity;transferase activity, transferring one-carbon groups		cell part;cell wall;external encapsulating structure;membrane;plasma membrane	18	16	71.4	71.4	66.6	32.724	0	240.21	14415000000	145	18	17	17	16	14	14
O06597	O06597	>tr|O06597|O06597_MYCTU Conserved protein OS=Mycobacterium tuberculosis (strain ATCC 25618 / H37Rv) GN=Rv1593c PE=1 SV=1	6	0.909596	0.0408332	26.2561	27.2906	27.1833	26.7227	26.9925	26.8923	26.2101	26.5233	26.5301	26.6633	26.6668	26.7331	By MS/MS	By MS/MS	By MS/MS	By MS/MS	By MS/MS	By MS/MS	3	3	3	4	4	2		catalytic activity;hydrolase activity		cell part;cell wall;external encapsulating structure;membrane;plasma membrane	6	6	30.1	30.1	30.1	25.907	0	22.376	765550000	19	6	4	6	5	4	4
Q79FX8	Q79FX8	>sp|Q79FX8|MMAA4_MYCTU Hydroxymycolate synthase MmaA4 OS=Mycobacterium tuberculosis (strain ATCC 25618 / H37Rv) GN=mmaA4 PE=1 SV=1	17	0.115355	0.531088	31.3153	32.0859	32.1289	31.31	31.3404	31.2864	31.329	31.2989	31.4545	31.1295	31.0635	31.1361	By MS/MS	By MS/MS	By MS/MS	By MS/MS	By MS/MS	By MS/MS	45	46	50	36	39	36	biosynthetic process;carboxylic acid biosynthetic process;carboxylic acid metabolic process;cell wall macromolecule biosynthetic process;cell wall macromolecule metabolic process;cell wall organization or biogenesis;cellular biosynthetic process;cellular cell wall macromolecule metabolic process;cellular cell wall organization or biogenesis;cellular component macromolecule biosynthetic process;ce…	catalytic activity;methyltransferase activity;S-adenosylmethionine-dependent methyltransferase activity;transferase activity;transferase activity, transferring one-carbon groups		cell part;cell wall;external encapsulating structure;membrane;plasma membrane	17	17	69.4	69.4	69.4	34.67	0	323.31	19927000000	252	17	16	16	17	16	16
O53532	O53532	>tr|O53532|O53532_MYCTU Methyltransferase OS=Mycobacterium tuberculosis (strain ATCC 25618 / H37Rv) GN=Rv2258c PE=1 SV=1	13	0.0328935	0.733126	30.0508	30.7258	30.7073	29.6897	29.7217	29.8731	30.1961	29.9604	30.0104	29.4855	29.4307	29.5881	By MS/MS	By MS/MS	By MS/MS	By MS/MS	By MS/MS	By MS/MS	21	20	20	16	13	15	cellular metabolic process;cellular process;cellular response to chemical stimulus;cellular response to hypoxia;cellular response to oxygen levels;cellular response to stimulus;cellular response to stress;metabolic process;methylation;one-carbon metabolic process;response to chemical stimulus;response to hypoxia;response to oxygen levels;response to stimulus;response to stress;small molecule meta…	catalytic activity;methyltransferase activity;transferase activity;transferase activity, transferring one-carbon groups		cell part;cell wall;external encapsulating structure;membrane;plasma membrane	13	13	49.6	49.6	49.6	37.513	0	323.31	7375700000	105	13	11	13	11	10	12
Q10782	Q10782	>tr|Q10782|Q10782_MYCTU Ketoacyl reductase OS=Mycobacterium tuberculosis (strain ATCC 25618 / H37Rv) GN=Rv1544 PE=1 SV=1	17	0.0400481	-0.463331	30.5882	31.0807	31.0106	31.3429	31.3866	31.34	30.6325	30.4112	30.364	31.1552	31.1224	31.0597	By MS/MS	By MS/MS	By MS/MS	By MS/MS	By MS/MS	By MS/MS	22	26	23	29	29	29	active evasion of host immune response;active evasion of immune response of other organism involved in symbiotic interaction;avoidance of defenses of other organism involved in symbiotic interaction;avoidance of host defenses;defense response;evasion or tolerance of defense response of other organism involved in symbiotic interaction;evasion or tolerance of defenses of other organism involved in …	catalytic activity;oxidoreductase activity		cell part;cell wall;external encapsulating structure;membrane;plasma membrane	17	17	65.5	65.5	65.5	28.199	0	262.66	14298000000	158	17	16	16	15	16	16
P96825	P96825	>sp|P96825|Y0148_MYCTU Putative short-chain type dehydrogenase/reductase Rv0148 OS=Mycobacterium tuberculosis (strain ATCC 25618 / H37Rv) GN=Rv0148 PE=1 SV=3	20	0.181354	-0.17524	32.6994	32.8444	33.0242	32.9387	33.1263	33.0287	32.7061	32.2055	32.4027	32.7548	32.7644	32.6868	By MS/MS	By MS/MS	By MS/MS	By MS/MS	By MS/MS	By MS/MS	59	62	69	56	62	60	cellular macromolecule metabolic process;cellular metabolic process;cellular process;cellular protein metabolic process;macromolecule metabolic process;macromolecule modification;metabolic process;primary metabolic process;protein metabolic process;protein modification by small protein conjugation;protein modification by small protein conjugation or removal;protein modification process;protein pu…	catalytic activity;oxidoreductase activity		cell part;cell wall;external encapsulating structure;membrane;plasma membrane	20	20	97.6	97.6	97.6	29.778	0	323.31	49792000000	368	20	20	19	20	19	18
O50460	O50460	>tr|O50460|O50460_MYCTU Acetoin dehydrogenase OS=Mycobacterium tuberculosis (strain ATCC 25618 / H37Rv) GN=Rv1245c PE=1 SV=1	16	0.372755	0.17152	29.7529	30.3093	30.1399	29.828	29.9845	29.8751	29.6068	29.5949	29.5774	29.606	29.8273	29.6556	By MS/MS	By MS/MS	By MS/MS	By MS/MS	By MS/MS	By MS/MS	24	16	21	17	17	19	metabolic process;oxidation-reduction process	catalytic activity;oxidoreductase activity		cell part;cell wall;external encapsulating structure;membrane;plasma membrane	16	15	66.3	66.3	66.3	29.215	0	168.09	6418400000	114	16	16	15	15	15	15
O53565	O53565	>sp|O53565|Y3520_MYCTU Putative coenzyme F420-dependent oxidoreductase Rv3520c OS=Mycobacterium tuberculosis (strain ATCC 25618 / H37Rv) GN=Rv3520c PE=1 SV=1	17	0.86325	0.0430241	30.6234	31.2618	31.3592	30.9755	31.0252	31.1146	30.6508	30.5356	30.7592	30.7211	30.7001	30.759	By MS/MS	By MS/MS	By MS/MS	By MS/MS	By MS/MS	By MS/MS	19	24	25	23	22	25		catalytic activity;oxidoreductase activity;oxidoreductase activity, acting on paired donors, with incorporation or reduction of molecular oxygen		cell part;cell wall;external encapsulating structure;membrane;plasma membrane	17	17	47	47	47	37.616	0	280.14	13605000000	138	17	15	15	15	16	15
O07807	O07807	>tr|O07807|O07807_MYCTU Acyltransferase OS=Mycobacterium tuberculosis (strain ATCC 25618 / H37Rv) GN=Rv3816c PE=1 SV=1	16	0.393395	0.249882	30.0287	30.8967	30.6155	30.1544	30.322	30.3149	29.9385	30.19	30.0704	29.8714	30.0519	30.1632	By MS/MS	By MS/MS	By MS/MS	By MS/MS	By MS/MS	By MS/MS	15	22	20	17	17	16		catalytic activity;transferase activity;transferase activity, transferring acyl groups		cell part;cell wall;external encapsulating structure;membrane;plasma membrane	16	16	64.5	64.5	64.5	28.454	0	65.828	8612300000	107	16	13	15	15	12	13
O05882	O05882	>tr|O05882|O05882_MYCTU Conserved protein OS=Mycobacterium tuberculosis (strain ATCC 25618 / H37Rv) GN=Rv3237c PE=1 SV=1	3	0.59711	-0.169069	25.7096	25.6551	26.3975	26.1909	26.3255	25.7529	25.3387	25.4893	25.3056	26.0748	25.8147	25.9056	By MS/MS	By MS/MS	By MS/MS	By MS/MS	By MS/MS	By MS/MS	2	3	3	2	3	3	cation transport;establishment of localization;interaction with host;interspecies interaction between organisms;ion transport;metal ion transport;monovalent inorganic cation transport;multi-organism process;potassium ion transport;response to biotic stimulus;response to defenses of other organism involved in symbiotic interaction;response to host;response to host defenses;response to host immune …	cation transmembrane transporter activity;ion transmembrane transporter activity;substrate-specific transmembrane transporter activity;substrate-specific transporter activity;transmembrane transporter activity;transporter activity		cell part;cell wall;external encapsulating structure;membrane;plasma membrane	3	3	25.6	25.6	25.6	17.233	0	16.317	413360000	16	3	3	3	3	2	3
O69687	O69687	>sp|O69687|FAMT_MYCTU Probable fatty acid methyltransferase Rv3720 OS=Mycobacterium tuberculosis (strain ATCC 25618 / H37Rv) GN=Rv3720 PE=1 SV=4	23	0.0921248	0.482122	31.2472	31.8575	31.9388	31.1744	31.2043	31.2185	31.1532	31.2335	31.2697	30.979	30.9697	30.9944	By MS/MS	By MS/MS	By MS/MS	By MS/MS	By MS/MS	By MS/MS	39	42	50	32	39	35	biosynthetic process;lipid biosynthetic process;lipid metabolic process;metabolic process;primary metabolic process			cell part;cell wall;external encapsulating structure;membrane;plasma membrane	23	23	68.4	68.4	68.4	47.599	0	323.31	17953000000	237	23	22	22	22	22	22
O53673	O53673	>tr|O53673|O53673_MYCTU Heat shock protein Hsp (Heat-stress-induced ribosome-binding protein A) OS=Mycobacterium tuberculosis (strain ATCC 25618 / H37Rv) GN=hsp PE=1 SV=1	15	0.0818164	-1.3661	30.6376	28.983	29.0357	30.4525	31.1476	31.1545	30.3328	28.5725	28.5515	30.3612	30.8751	30.8997	By MS/MS	By MS/MS	By MS/MS	By MS/MS	By MS/MS	By MS/MS	31	13	15	25	31	30	cellular process;cellular response to chemical stimulus;cellular response to oxidative stress;cellular response to oxygen radical;cellular response to reactive oxygen species;cellular response to stimulus;cellular response to stress;cellular response to superoxide;multi-organism process;pathogenesis;response to antibiotic;response to chemical stimulus;response to hydrogen peroxide;response to ino…			cell part;cell wall;external encapsulating structure;membrane;plasma membrane	15	15	87.4	87.4	87.4	17.786	0	323.31	8989700000	145	15	13	10	11	11	12
O06406	O06406	>tr|O06406|O06406_MYCTU Glycosyltransferase involved in cell wall biogenesis OS=Mycobacterium tuberculosis (strain ATCC 25618 / H37Rv) GN=Rv0540 PE=1 SV=1	4	0.257204	-0.469906	25.1301	26.0221	25.9836	26.4914	26.2591	25.795	25.4397	25.267	25.5567	25.9999	25.8744	25.757	By MS/MS	By MS/MS	By MS/MS	By MS/MS	By MS/MS	By MS/MS	1	2	1	1	1	3	growth			cell part;cell wall;external encapsulating structure;membrane;plasma membrane	4	4	21.8	21.8	21.8	22.971	0	12.559	404090000	9	4	2	4	3	4	3
O53718	O53718	>tr|O53718|O53718_MYCTU Possible conserved secreted protein OS=Mycobacterium tuberculosis (strain ATCC 25618 / H37Rv) GN=Rv0383c PE=1 SV=1	17	0.821598	-0.0491918	29.5026	29.4076	29.0133	29.1023	29.5808	29.3879	29.022	28.9115	28.7455	29.1102	29.1812	29.1115	By MS/MS	By MS/MS	By MS/MS	By MS/MS	By MS/MS	By MS/MS	14	18	12	19	16	19	growth			cell part;cell wall;external encapsulating structure;membrane;plasma membrane	17	17	54.6	54.6	54.6	31.801	0	83.109	4096500000	98	17	14	15	12	13	16
O53246	O53246	>tr|O53246|O53246_MYCTU Peptidase M23B OS=Mycobacterium tuberculosis (strain ATCC 25618 / H37Rv) GN=lppY PE=1 SV=1	7	0.838467	-0.0628827	27.6273	28.4855	28.4967	28.2142	28.2929	28.291	27.6782	27.9018	27.828	28.0313	27.964	28.0187	By MS/MS	By MS/MS	By MS/MS	By MS/MS	By MS/MS	By MS/MS	10	12	10	10	11	10	growth			cell part;cell wall;external encapsulating structure;membrane;plasma membrane	7	7	34.9	34.9	34.9	33.949	0	91.513	1930600000	63	7	5	5	5	6	6
O53519	O53519	>tr|O53519|O53519_MYCTU Conserved protein TB16.3 OS=Mycobacterium tuberculosis (strain ATCC 25618 / H37Rv) GN=TB16.3 PE=1 SV=1	16	0.411107	-0.199201	31.3848	31.9497	32.0298	31.8322	32.0603	32.0693	31.3617	31.322	31.3785	31.7396	31.5795	31.7769	By MS/MS	By MS/MS	By MS/MS	By MS/MS	By MS/MS	By MS/MS	44	49	47	55	53	47	response to chemical stimulus;response to hypoxia;response to oxygen levels;response to stimulus;response to stress			cell part;cell wall;external encapsulating structure;membrane;plasma membrane	16	16	82.6	82.6	82.6	16.325	0	323.31	24144000000	295	16	15	15	16	16	15
P96874	P96874	>tr|P96874|P96874_MYCTU Conserved protein OS=Mycobacterium tuberculosis (strain ATCC 25618 / H37Rv) GN=Rv3269 PE=1 SV=1	10	0.00127812	-0.978286	30.6953	31.0781	31.0033	31.8502	31.9039	31.9574	30.7001	30.4612	30.6798	31.7164	31.3769	31.5973	By MS/MS	By MS/MS	By MS/MS	By MS/MS	By MS/MS	By MS/MS	18	22	19	31	35	30				cell part;cell wall;external encapsulating structure;membrane;plasma membrane	10	10	91.4	91.4	91.4	9.7501	0	213	18218000000	155	10	10	9	9	10	10
O53777	O53777	>tr|O53777|O53777_MYCTU Conserved protein OS=Mycobacterium tuberculosis (strain ATCC 25618 / H37Rv) GN=Rv0580c PE=1 SV=3	14	0.222084	-0.41158	30.245	31.0975	31.0271	31.042	31.3052	31.2571	30.2965	30.4065	30.4312	30.7484	30.9485	31.0036	By MS/MS	By MS/MS	By MS/MS	By MS/MS	By MS/MS	By MS/MS	15	19	22	19	23	21				cell part;cell wall;external encapsulating structure;membrane;plasma membrane	14	14	79.8	79.8	79.8	18.035	0	313.29	13189000000	119	14	11	12	11	13	13
O05861	O05861	>tr|O05861|O05861_MYCTU Conserved protein OS=Mycobacterium tuberculosis (strain ATCC 25618 / H37Rv) GN=Rv3205c PE=1 SV=1	14	0.271027	-0.268097	29.7187	30.4153	30.2024	30.2983	30.4199	30.4225	29.6352	29.6818	29.8596	30.103	30.1095	30.0887	By MS/MS	By MS/MS	By MS/MS	By MS/MS	By MS/MS	By MS/MS	19	18	21	21	20	22				cell part;cell wall;external encapsulating structure;membrane;plasma membrane	14	14	50	50	50	31.351	0	110.19	7746900000	121	14	13	12	13	12	12
Q6MX43	Q6MX43	>sp|Q6MX43|DODEC_MYCTU Calcium dodecin OS=Mycobacterium tuberculosis (strain ATCC 25618 / H37Rv) GN=secE2 PE=1 SV=1	9	0.203659	-0.408047	30.0965	29.9542	30.7852	30.5313	30.7299	30.7989	30.0108	30.0241	30.2002	30.2641	30.2237	30.0995	By MS/MS	By MS/MS	By MS/MS	By MS/MS	By MS/MS	By MS/MS	13	24	22	14	17	22				cell part;cell wall;external encapsulating structure;membrane;plasma membrane	9	9	94.4	94.4	94.4	7.9661	0	158.17	9239300000	112	9	8	8	9	8	9
O53961	O53961	>tr|O53961|O53961_MYCTU Conserved protein OS=Mycobacterium tuberculosis (strain ATCC 25618 / H37Rv) GN=Rv1919c PE=1 SV=3	14	0.606675	0.136302	30.5254	31.2284	31.2506	30.8099	30.811	30.9747	30.6814	30.5956	30.4666	30.6254	30.5373	30.694	By MS/MS	By MS/MS	By MS/MS	By MS/MS	By MS/MS	By MS/MS	20	30	26	22	25	29				cell part;cell wall;external encapsulating structure;membrane;plasma membrane	14	14	77.3	77.3	77.3	16.803	0	200.33	12492000000	152	14	11	13	13	11	13
O86314;REV__P9WP37	O86314	>tr|O86314|O86314_MYCTU Membrane protein OS=Mycobacterium tuberculosis (strain ATCC 25618 / H37Rv) GN=Rv1231c PE=1 SV=1	6	0.610135	-0.147474	26.1485	26.9994	26.7781	26.6367	26.9043	26.8274	26.2066	26.6327	26.2948	26.4202	26.4471	26.2834	By MS/MS	By MS/MS	By MS/MS	By MS/MS	By MS/MS	By MS/MS	5	7	6	6	7	4				cell part;cell wall;external encapsulating structure;membrane;plasma membrane	6	6	32.2	32.2	32.2	20.445	0	29.59	672650000	35	NaN	4	5	4	5	6
O53943	O53943	>sp|O53943|ESPG5_MYCTU ESX-5 secretion-associated protein EspG5 OS=Mycobacterium tuberculosis (strain ATCC 25618 / H37Rv) GN=espG5 PE=1 SV=1	18	0.143828	0.540626	31.338	32.3629	31.9492	31.3212	31.3412	31.3658	31.4262	31.5677	31.2158	31.1446	31.1079	31.2274	By MS/MS	By MS/MS	By MS/MS	By MS/MS	By MS/MS	By MS/MS	32	38	36	29	33	28				cell part;cell wall;external encapsulating structure;membrane;plasma membrane	18	18	70	70	70	32.399	0	323.31	20555000000	196	18	17	17	16	15	15
P96214	P96214	>tr|P96214|P96214_MYCTU Uncharacterized protein OS=Mycobacterium tuberculosis (strain ATCC 25618 / H37Rv) GN=Rv3863 PE=1 SV=1	9	0.0842591	0.518332	28.8975	29.532	29.5712	28.7025	28.8301	28.9133	28.8873	28.9649	29.0571	28.4192	28.4996	28.5602	By MS/MS	By MS/MS	By MS/MS	By MS/MS	By MS/MS	By MS/MS	9	8	12	9	10	8				cell part;cell wall;external encapsulating structure;membrane;plasma membrane	9	9	24.7	24.7	24.7	41.087	0	31.877	3493600000	56	9	8	9	8	8	8
O33333;O07796	O33333;O07796	>tr|O33333|O33333_MYCTU Probable transposase OS=Mycobacterium tuberculosis (strain ATCC 25618 / H37Rv) GN=Rv2791c PE=4 SV=1;>tr|O07796|O07796_MYCTU Possible transposase OS=Mycobacterium tuberculosis (strain ATCC 25618 / H37Rv) GN=Rv3827c PE=4 SV=1	3	0.120525	0.957109	24.99	26.5406	26.1618	24.7188	24.9107	25.1915	25.3355	25.6892	17	17	17	17	By MS/MS	By MS/MS	By MS/MS	By matching	By matching	By matching	1	2	0	0	0	0				cell part;cell wall;external encapsulating structure;membrane;plasma membrane	3	2	5.9	5.9	4.1	51.421	0.0020243	2.9528	303480000	3	NaN	2	3	3	1	1
I6YF40	I6YF40	>tr|I6YF40|I6YF40_MYCTU Conserved protein OS=Mycobacterium tuberculosis (strain ATCC 25618 / H37Rv) GN=Rv3075c PE=1 SV=1	20	0.450774	0.210705	31.1912	31.6653	32.0048	31.235	31.4625	31.5317	31.2242	31.0972	31.2964	31.1025	31.1441	31.2404	By MS/MS	By MS/MS	By MS/MS	By MS/MS	By MS/MS	By MS/MS	42	39	36	39	37	33	cellular aromatic compound metabolic process;cellular metabolic process;cellular process;metabolic process	binding;carbon-carbon lyase activity;catalytic activity;cation binding;citrate (pro-3S)-lyase activity;ion binding;lyase activity;metal ion binding;oxo-acid-lyase activity	Citrate cycle (TCA cycle);Two-component system	cell part;citrate lyase complex;cytoplasmic part;intracellular part;macromolecular complex;protein complex	20	20	68.4	68.4	68.4	33.1	0	323.31	18758000000	226	20	19	19	20	17	18
P95146;REV__P71718	P95146	>tr|P95146|P95146_MYCTU Probable reductase OS=Mycobacterium tuberculosis (strain ATCC 25618 / H37Rv) GN=Rv1869c PE=1 SV=1	29	0.838437	-0.0570354	31.6849	32.439	32.4834	32.1806	32.2848	32.3128	31.6764	31.7961	31.8654	32.0043	31.9947	32.0355	By MS/MS	By MS/MS	By MS/MS	By MS/MS	By MS/MS	By MS/MS	43	57	56	55	54	60	biological regulation;cell redox homeostasis;cellular homeostasis;cellular process;homeostatic process;regulation of biological process;regulation of biological quality;regulation of cellular process	binding;catalytic activity;coenzyme binding;cofactor binding;flavin adenine dinucleotide binding;oxidoreductase activity		cell part;cytoplasm;extracellular region;intracellular part;membrane;plasma membrane	30	29	60.6	60.6	60.6	43.629	0	323.31	30714000000	325	NaN	28	27	26	28	28
I6Y4V6	I6Y4V6	>tr|I6Y4V6|I6Y4V6_MYCTU Phosphoribosylformylglycinamidine cyclo-ligase OS=Mycobacterium tuberculosis (strain ATCC 25618 / H37Rv) GN=purM PE=1 SV=1	19	0.721109	0.111858	29.4747	30.3372	30.2177	29.6749	30.0057	30.0134	29.5002	29.6078	29.5669	29.6524	29.6732	29.6772	By MS/MS	By MS/MS	By MS/MS	By MS/MS	By MS/MS	By MS/MS	15	19	22	17	18	22	biosynthetic process;cellular biosynthetic process;cellular metabolic process;cellular nitrogen compound biosynthetic process;cellular nitrogen compound metabolic process;cellular process;'de novo' IMP biosynthetic process;heterocycle biosynthetic process;heterocycle metabolic process;IMP biosynthetic process;IMP metabolic process;metabolic process;nitrogen compound metabolic process;nucleobase-c…	adenyl nucleotide binding;adenyl ribonucleotide binding;ATP binding;binding;catalytic activity;cyclo-ligase activity;ligase activity;ligase activity, forming carbon-nitrogen bonds;nucleotide binding;phosphoribosylformylglycinamidine cyclo-ligase activity;purine nucleotide binding;purine ribonucleoside triphosphate binding;purine ribonucleotide binding;ribonucleotide binding	Purine metabolism	cell part;cytoplasm;intracellular part	19	19	49.5	49.5	49.5	38.393	0	115.07	6370100000	113	19	16	19	18	17	18
O53353	O53353	>sp|O53353|WHB2A_MYCTU Transcriptional regulator WhiB2 OS=Mycobacterium tuberculosis (strain ATCC 25618 / H37Rv) GN=whiB2 PE=1 SV=3	4	0.349425	-2.9364	25.3383	25.2771	17	25.6032	25.6518	25.1696	25.3383	17	17	17	17	17	By MS/MS	By MS/MS	By matching	By MS/MS	By MS/MS	By MS/MS	0	1	0	1	1	1	biological regulation;biosynthetic process;cellular biosynthetic process;cellular macromolecule biosynthetic process;cellular macromolecule metabolic process;cellular metabolic process;cellular nitrogen compound metabolic process;cellular process;macromolecule biosynthetic process;macromolecule metabolic process;metabolic process;nitrogen compound metabolic process;nucleic acid metabolic process;…	4 iron, 4 sulfur cluster binding;binding;cation binding;dinitrosyl-iron complex binding;DNA binding;ion binding;iron-sulfur cluster binding;metal cluster binding;metal ion binding;nucleic acid binding		cell part;cytoplasm;intracellular part	4	4	50.6	50.6	50.6	10.156	0	12.112	224510000	4	4	2	2	0	1	1
I6X9V3	I6X9V3	>tr|I6X9V3|I6X9V3_MYCTU Conserved protein OS=Mycobacterium tuberculosis (strain ATCC 25618 / H37Rv) GN=Rv0811c PE=1 SV=1	8	0.425678	0.351185	27.1695	28.4171	28.0143	27.22	27.6823	27.645	27.1241	27.5709	27.2527	27.3094	27.383	27.5755	By MS/MS	By MS/MS	By MS/MS	By MS/MS	By MS/MS	By MS/MS	5	5	5	4	4	5	amine catabolic process;amine metabolic process;carboxylic acid catabolic process;carboxylic acid metabolic process;catabolic process;cellular amine metabolic process;cellular amino acid catabolic process;cellular amino acid metabolic process;cellular catabolic process;cellular ketone metabolic process;cellular metabolic process;cellular nitrogen compound metabolic process;cellular process;glycin…	aminomethyltransferase activity;catalytic activity;methyltransferase activity;transferase activity;transferase activity, transferring one-carbon groups		cell part;cytoplasm;intracellular part	8	8	31	31	31	39.446	0	91.247	1362100000	28	8	7	8	7	5	7
P95034	P95034	>tr|P95034|P95034_MYCTU Putative ferredoxin reductase OS=Mycobacterium tuberculosis (strain ATCC 25618 / H37Rv) GN=Rv0688 PE=1 SV=1	20	0.923913	-0.0321153	30.6565	31.6054	31.5924	31.2749	31.3823	31.2934	30.8088	30.9188	30.9834	31.0096	31.005	31.0895	By MS/MS	By MS/MS	By MS/MS	By MS/MS	By MS/MS	By MS/MS	29	34	37	36	34	39	biological regulation;cell redox homeostasis;cellular homeostasis;cellular macromolecule metabolic process;cellular metabolic process;cellular process;cellular protein metabolic process;ferredoxin metabolic process;homeostatic process;macromolecule metabolic process;metabolic process;primary metabolic process;protein metabolic process;regulation of biological process;regulation of biological qual…	binding;catalytic activity;coenzyme binding;cofactor binding;electron carrier activity;ferredoxin-NAD+ reductase activity;flavin adenine dinucleotide binding;NAD binding;nucleotide binding;oxidoreductase activity;oxidoreductase activity, acting on iron-sulfur proteins as donors;oxidoreductase activity, acting on iron-sulfur proteins as donors, NAD or NADP as acceptor		cell part;cytoplasm;intracellular part	20	20	53.2	53.2	53.2	43.017	0	233.84	16227000000	209	20	19	18	19	19	17
O50394	O50394	>tr|O50394|O50394_MYCTU Putative tRNA (cytidine(34)-2-O)-methyltransferase OS=Mycobacterium tuberculosis (strain ATCC 25618 / H37Rv) GN=spoU PE=1 SV=1	3	0.167462	1.17099	25.1238	26.9293	26.346	24.0808	25.2642	25.541	25.2938	25.508	25.7055	17	25.2137	25.4254	By MS/MS	By MS/MS	By matching	By MS/MS	By MS/MS	By matching	2	3	0	1	0	0		binding;catalytic activity;methyltransferase activity;nucleic acid binding;RNA binding;RNA methyltransferase activity;S-adenosylmethionine-dependent methyltransferase activity;transferase activity;transferase activity, transferring one-carbon groups;tRNA methyltransferase activity		cell part;cytoplasm;intracellular part	3	3	26	26	26	16.517	0	21.058	356520000	6	3	2	3	2	1	2
O69730	O69730	>sp|O69730|TCRX_MYCTU Probable transcriptional regulatory protein TcrX OS=Mycobacterium tuberculosis (strain ATCC 25618 / H37Rv) GN=tcrX PE=1 SV=3	2	0.372653	0.442696	25.9355	26.6943	27.3398	25.8741	26.321	26.4464	17	17	26.7028	17	17	17	By MS/MS	By MS/MS	By MS/MS	By MS/MS	By MS/MS	By MS/MS	1	2	1	1	1	1	biological regulation;biosynthetic process;cell communication;cellular biosynthetic process;cellular macromolecule biosynthetic process;cellular macromolecule metabolic process;cellular metabolic process;cellular nitrogen compound metabolic process;cellular process;cellular response to external stimulus;cellular response to extracellular stimulus;cellular response to iron ion starvation;cellular …	binding;DNA binding;molecular transducer activity;nucleic acid binding;signal transducer activity;two-component response regulator activity		cell part;cytoplasm;intracellular part	2	2	17.1	17.1	17.1	25.843	0	21.255	579410000	7	2	1	2	2	1	1
I6WZM9	I6WZM9	>tr|I6WZM9|I6WZM9_MYCTU Cold-shock protein OS=Mycobacterium tuberculosis (strain ATCC 25618 / H37Rv) GN=cspB PE=1 SV=1	9	0.591556	-0.0763156	30.218	29.8574	29.8584	30.1591	30.0079	29.9958	29.9438	29.8286	29.787	29.7503	29.462	29.5412	By MS/MS	By MS/MS	By MS/MS	By MS/MS	By MS/MS	By MS/MS	13	13	12	9	12	8	biological regulation;regulation of biological process;regulation of biosynthetic process;regulation of cellular biosynthetic process;regulation of cellular macromolecule biosynthetic process;regulation of cellular metabolic process;regulation of cellular process;regulation of gene expression;regulation of macromolecule biosynthetic process;regulation of macromolecule metabolic process;regulation…	binding;DNA binding;nucleic acid binding		cell part;cytoplasm;intracellular part	10	9	74.8	74.8	74.8	15.021	0	118.78	6544000000	67	9	8	7	7	7	8
O86327	O86327	>tr|O86327|O86327_MYCTU Ribosomal silencing factor RsfS OS=Mycobacterium tuberculosis (strain ATCC 25618 / H37Rv) GN=rsfS PE=1 SV=1	6	0.821295	-0.0486603	27.3803	27.7953	27.9155	27.5314	27.947	27.7587	27.2743	27.2988	27.2833	27.53	27.6388	27.3179	By MS/MS	By MS/MS	By MS/MS	By MS/MS	By MS/MS	By MS/MS	3	3	3	2	2	2	biological regulation;cellular component assembly;cellular component assembly at cellular level;cellular component organization;cellular component organization at cellular level;cellular component organization or biogenesis;cellular component organization or biogenesis at cellular level;cellular macromolecular complex assembly;cellular macromolecular complex subunit organization;cellular process;…			cell part;cytoplasm;intracellular part	6	6	42.1	42.1	42.1	13.826	0	14.991	1340600000	15	6	5	3	5	5	5
I6XCB2	I6XCB2	>tr|I6XCB2|I6XCB2_MYCTU Segregation and condensation protein B OS=Mycobacterium tuberculosis (strain ATCC 25618 / H37Rv) GN=scpB PE=1 SV=1	6	0.789844	0.0957896	27.2409	28.0916	28.1378	27.4748	28.0441	27.664	27.2538	27.459	27.4114	27.3944	27.595	27.5766	By MS/MS	By MS/MS	By MS/MS	By MS/MS	By MS/MS	By MS/MS	4	4	7	3	4	5	cell cycle process;cell division;cellular process;chromosome separation			cell part;cytoplasm;intracellular part	6	6	32.5	32.5	32.5	25.276	0	26.665	1415900000	27	6	5	6	6	5	5
O53346	O53346	>tr|O53346|O53346_MYCTU Possible transmembrane cation transporter OS=Mycobacterium tuberculosis (strain ATCC 25618 / H37Rv) GN=Rv3200c PE=1 SV=1	10	0.166127	0.347874	29.6512	30.2319	30.2807	29.766	29.6358	29.7185	29.617	29.512	29.5628	29.419	29.3514	29.4739	By MS/MS	By MS/MS	By MS/MS	By MS/MS	By MS/MS	By MS/MS	22	22	25	19	20	21	cation transport;establishment of localization;ion transport;metal ion transport;monovalent inorganic cation transport;potassium ion transport;transport			cell part;cytoplasmic part;cytosol;integral to membrane;integral to plasma membrane;intracellular part;intrinsic to membrane;intrinsic to plasma membrane;membrane part;plasma membrane part	10	10	33.5	33.5	33.5	38.131	0	135.17	6039100000	129	10	10	9	9	9	9
O53417	O53417	>tr|O53417|O53417_MYCTU Conserved protein OS=Mycobacterium tuberculosis (strain ATCC 25618 / H37Rv) GN=Rv1069c PE=1 SV=1	7	0.13353	0.631852	26.323	27.3327	26.4813	26.3216	25.9906	25.9292	26.292	26.3466	26.2342	26.254	17	17	By MS/MS	By MS/MS	By MS/MS	By matching	By MS/MS	By MS/MS	1	3	4	0	1	0				cell part;cytoplasmic part;cytosol;integral to membrane;integral to plasma membrane;intracellular part;intrinsic to membrane;intrinsic to plasma membrane;membrane part;plasma membrane part	7	7	16	16	16	64.341	0	14.089	561100000	9	7	5	7	5	5	3
O33203	O33203	>tr|O33203|O33203_MYCTU Probable D-serine/alanine/glycine transporter protein CycA OS=Mycobacterium tuberculosis (strain ATCC 25618 / H37Rv) GN=cycA PE=4 SV=1	6	0.0279867	1.42964	26.8243	27.8912	28.0993	26.4827	25.9996	26.0435	26.6761	27.3482	27.2874	26.3605	25.7319	26.1783	By MS/MS	By MS/MS	By MS/MS	By MS/MS	By MS/MS	By MS/MS	2	3	6	3	2	2		active transmembrane transporter activity;amine transmembrane transporter activity;amino acid transmembrane transporter activity;carboxylic acid transmembrane transporter activity;organic acid transmembrane transporter activity;substrate-specific transmembrane transporter activity;substrate-specific transporter activity;transmembrane transporter activity;transporter activity		cell part;cytoplasmic part;cytosol;integral to membrane;intracellular part;intrinsic to membrane;membrane;membrane part;plasma membrane	6	6	12.1	12.1	12.1	60.046	0	29.719	885350000	18	6	5	5	6	4	4
P96271	P96271	>tr|P96271|P96271_MYCTU Haloacid dehalogenase OS=Mycobacterium tuberculosis (strain ATCC 25618 / H37Rv) GN=ctpH PE=1 SV=1	9	0.469669	-0.271587	25.6571	26.6688	26.39	26.6641	26.6717	26.1949	25.6813	26.0132	26.1225	26.3968	25.9983	26.132	By MS/MS	By MS/MS	By MS/MS	By MS/MS	By MS/MS	By MS/MS	3	2	1	2	2	3	growth	active transmembrane transporter activity;ATPase activity;ATPase activity, coupled;ATPase activity, coupled to movement of substances;ATPase activity, coupled to transmembrane movement of ions;ATPase activity, coupled to transmembrane movement of substances;binding;catalytic activity;cation binding;cation transmembrane transporter activity;cation-transporting ATPase activity;hydrolase activity;hy…		cell part;cytoplasmic part;cytosol;integral to membrane;intracellular part;intrinsic to membrane;membrane;membrane part;plasma membrane	9	9	6.3	6.3	6.3	159.77	0	15.974	537600000	13	9	6	7	5	8	7
O69729	O69729	>sp|O69729|TCRY_MYCTU Probable sensor histidine kinase TcrY OS=Mycobacterium tuberculosis (strain ATCC 25618 / H37Rv) GN=tcrY PE=1 SV=1	5	0.0880955	-0.441907	26.9617	27.2733	26.8208	27.375	27.7422	27.2643	27.1639	26.3514	25.9231	27.2601	27.2947	27.045	By MS/MS	By MS/MS	By MS/MS	By MS/MS	By MS/MS	By MS/MS	3	4	1	4	3	3	biological regulation;cellular macromolecule metabolic process;cellular metabolic process;cellular process;cellular protein metabolic process;cellular response to stimulus;macromolecule metabolic process;macromolecule modification;metabolic process;phosphate-containing compound metabolic process;phosphorus metabolic process;phosphorylation;primary metabolic process;protein autophosphorylation;pro…	adenyl nucleotide binding;adenyl ribonucleotide binding;ATP binding;ATPase activity;binding;calcium ion binding;catalytic activity;cation binding;hydrolase activity;hydrolase activity, acting on acid anhydrides;hydrolase activity, acting on acid anhydrides, in phosphorus-containing anhydrides;ion binding;kinase activity;magnesium ion binding;metal ion binding;molecular transducer activity;nucleos…		cell part;cytoplasmic part;cytosol;integral to membrane;intracellular part;intrinsic to membrane;membrane;membrane part;plasma membrane	5	5	10.9	10.9	10.9	50.344	0	9.2991	971230000	18	5	5	5	5	4	3
Q93IG6	Q93IG6	>tr|Q93IG6|Q93IG6_MYCTU Histidine kinase OS=Mycobacterium tuberculosis (strain ATCC 25618 / H37Rv) GN=Rv3365c PE=1 SV=1	15	0.0840287	0.966087	27.2098	27.9042	27.3599	25.8268	26.6862	27.0627	26.9385	26.8013	26.936	26.6346	26.5116	26.7259	By MS/MS	By MS/MS	By MS/MS	By MS/MS	By MS/MS	By MS/MS	6	4	4	2	3	5		adenyl nucleotide binding;adenyl ribonucleotide binding;ATP binding;binding;molecular transducer activity;nucleotide binding;purine nucleotide binding;purine ribonucleoside triphosphate binding;purine ribonucleotide binding;ribonucleotide binding;signal transducer activity		cell part;cytoplasmic part;cytosol;integral to membrane;intracellular part;intrinsic to membrane;membrane;membrane part;plasma membrane	15	15	17.8	17.8	17.8	93.441	0	28.612	886340000	24	15	10	11	9	4	7
O53419	O53419	>tr|O53419|O53419_MYCTU 3-hydroxyisobutyryl-CoA hydrolase OS=Mycobacterium tuberculosis (strain ATCC 25618 / H37Rv) GN=echA9 PE=1 SV=1	16	0.545574	0.156117	30.6591	31.3032	31.3946	30.8687	31.0367	30.9831	30.7795	30.7263	30.6762	30.6677	30.6778	30.6526	By MS/MS	By MS/MS	By MS/MS	By MS/MS	By MS/MS	By MS/MS	26	28	27	25	21	27		catalytic activity	Aminobenzoate degradation;Benzoate degradation;beta-Alanine metabolism;Butanoate metabolism;Caprolactam degradation;Fatty acid metabolism;Geraniol degradation;Limonene and pinene degradation;Lysine degradation;Propanoate metabolism;Tryptophan metabolism;Valine, leucine and isoleucine degradation	cell part;cytoplasmic part;cytosol;intracellular part	16	16	63.5	63.5	63.5	36.354	0	323.31	13454000000	154	16	15	15	14	14	14
O06363	O06363	>tr|O06363|O06363_MYCTU Possible DNA polymerase OS=Mycobacterium tuberculosis (strain ATCC 25618 / H37Rv) GN=Rv3644c PE=1 SV=3	8	0.722045	-0.175968	26.3487	26.9157	27.4348	27.7415	26.644	26.8416	26.522	26.6854	26.9585	26.804	26.7178	26.6398	By MS/MS	By MS/MS	By MS/MS	By MS/MS	By MS/MS	By MS/MS	2	2	0	1	5	4	biosynthetic process;cellular biosynthetic process;cellular macromolecule biosynthetic process;cellular macromolecule metabolic process;cellular metabolic process;cellular nitrogen compound metabolic process;cellular process;DNA metabolic process;DNA replication;macromolecule biosynthetic process;macromolecule metabolic process;metabolic process;nitrogen compound metabolic process;nucleic acid me…	3'-5' exonuclease activity;binding;catalytic activity;DNA polymerase activity;DNA-directed DNA polymerase activity;exonuclease activity;hydrolase activity;hydrolase activity, acting on acid anhydrides;hydrolase activity, acting on acid anhydrides, in phosphorus-containing anhydrides;hydrolase activity, acting on ester bonds;nuclease activity;nucleoside-triphosphatase activity;nucleotide binding;n…	DNA replication;Homologous recombination;Mismatch repair;Purine metabolism;Pyrimidine metabolism	cell part;cytoplasmic part;cytosol;intracellular part	8	8	22.7	22.7	22.7	41.784	0	19.338	843000000	14	8	6	6	6	7	6
P95197	P95197	>tr|P95197|P95197_MYCTU Formate-dependent phosphoribosylglycinamide formyltransferase OS=Mycobacterium tuberculosis (strain ATCC 25618 / H37Rv) GN=purT PE=1 SV=2	9	0.843398	-0.0687485	27.6848	28.5504	28.2898	27.9773	28.6394	28.1145	27.7382	28.0103	27.7975	27.8548	28.0526	27.8982	By MS/MS	By MS/MS	By MS/MS	By MS/MS	By MS/MS	By MS/MS	8	11	8	9	12	11	biosynthetic process;cellular biosynthetic process;cellular metabolic process;cellular nitrogen compound biosynthetic process;cellular nitrogen compound metabolic process;cellular process;'de novo' IMP biosynthetic process;heterocycle biosynthetic process;heterocycle metabolic process;IMP biosynthetic process;IMP metabolic process;metabolic process;nitrogen compound metabolic process;nucleobase-c…	adenyl nucleotide binding;adenyl ribonucleotide binding;ATP binding;binding;catalytic activity;cation binding;hydroxymethyl-, formyl- and related transferase activity;ion binding;magnesium ion binding;metal ion binding;nucleotide binding;phosphoribosylglycinamide formyltransferase activity;purine nucleotide binding;purine ribonucleoside triphosphate binding;purine ribonucleotide binding;ribonucle…	One carbon pool by folate;Purine metabolism	cell part;cytoplasmic part;cytosol;intracellular part	9	9	22.7	22.7	22.7	43.677	0	47.018	1910000000	59	9	7	7	6	6	7
P71968	P71968	>tr|P71968|P71968_MYCTU Possible bifunctional enzyme riboflavin biosynthesis protein RibD: diaminohydroxyphosphoribosylaminopyrimidine deaminase (Riboflavin-specific deaminase) + 5-amino-6-(5-phosphoribosylamino)uracil reduc... OS=Mycobacterium tuberculosi	3	0.0942323	1.01937	25.9035	26.9465	27.0087	25.0032	25.8858	25.9116	25.9222	26.3512	26.1736	17	25.7613	25.6603	By MS/MS	By MS/MS	By MS/MS	By MS/MS	By MS/MS	By MS/MS	1	4	4	0	3	2	biosynthetic process;cellular biosynthetic process;cellular metabolic process;cellular nitrogen compound biosynthetic process;cellular nitrogen compound metabolic process;cellular process;flavin-containing compound biosynthetic process;flavin-containing compound metabolic process;heterocycle biosynthetic process;heterocycle metabolic process;metabolic process;nitrogen compound metabolic process;r…	5-amino-6-(5-phosphoribosylamino)uracil reductase activity;catalytic activity;oxidoreductase activity;oxidoreductase activity, acting on CH-OH group of donors;oxidoreductase activity, acting on the CH-OH group of donors, NAD or NADP as acceptor	Riboflavin metabolism	cell part;cytoplasmic part;cytosol;intracellular part	3	3	16.3	16.3	16.3	27.693	0	17.237	485870000	14	3	3	3	3	1	2
O65931	O65931	>tr|O65931|O65931_MYCTU Probable arylsulfatase AtsB (Aryl-sulfate sulphohydrolase) (Sulfatase) OS=Mycobacterium tuberculosis (strain ATCC 25618 / H37Rv) GN=atsB PE=1 SV=3	15	0.3012	0.501849	28.3419	29.3284	29.4442	28.3677	29.0062	28.235	28.1524	28.4685	28.6183	28.2648	28.3966	28.4223	By MS/MS	By MS/MS	By MS/MS	By MS/MS	By MS/MS	By MS/MS	4	6	11	10	9	9		catalytic activity;hydrolase activity;hydrolase activity, acting on ester bonds;sulfuric ester hydrolase activity	Sphingolipid metabolism;Steroid hormone biosynthesis	cell part;cytoplasmic part;cytosol;intracellular part	16	15	19	18.2	18.2	105.68	0	67.561	2946200000	49	15	12	13	12	13	14
O05859	O05859	>tr|O05859|O05859_MYCTU Conserved protein OS=Mycobacterium tuberculosis (strain ATCC 25618 / H37Rv) GN=Rv3207c PE=1 SV=1	2	0.0668656	1.88212	24.8194	25.5746	25.8611	24.216	22.1639	24.2289	24.7882	25.0745	24.9957	24.2755	17	17	By MS/MS	By MS/MS	By MS/MS	By matching	By matching	By matching	3	2	1	0	0	0	macromolecule metabolic process;metabolic process;primary metabolic process;protein metabolic process;proteolysis	binding;catalytic activity;cation binding;hydrolase activity;ion binding;metal ion binding;metallopeptidase activity;peptidase activity;peptidase activity, acting on L-amino acid peptides;transition metal ion binding;zinc ion binding		cell part;cytoplasmic part;cytosol;intracellular part	2	2	10.5	10.5	10.5	31.066	0	7.8452	184380000	6	2	2	2	2	2	1
O53533	O53533	>tr|O53533|O53533_MYCTU Alcohol dehydrogenase OS=Mycobacterium tuberculosis (strain ATCC 25618 / H37Rv) GN=mscR PE=1 SV=1	9	0.588071	0.168521	28.6962	29.5429	29.5664	29.1222	29.1029	29.0749	28.9113	28.9391	28.9173	28.8136	28.8289	28.6962	By MS/MS	By MS/MS	By MS/MS	By MS/MS	By MS/MS	By MS/MS	13	11	14	11	8	11	avoidance of defenses of other organism involved in symbiotic interaction;avoidance of host defenses;carbohydrate metabolic process;cellular carbohydrate metabolic process;cellular metabolic process;cellular process;cofactor metabolic process;defense response;disaccharide metabolic process;evasion or tolerance by organism of nitric oxide produced by other organism involved in symbiotic interactio…	binding;catalytic activity;cation binding;ion binding;metal ion binding;mycothiol-dependent formaldehyde dehydrogenase activity;oxidoreductase activity;oxidoreductase activity, acting on the aldehyde or oxo group of donors;oxidoreductase activity, acting on the aldehyde or oxo group of donors, NAD or NADP as acceptor;transition metal ion binding;zinc ion binding		cell part;cytoplasmic part;cytosol;intracellular part	9	9	27.7	27.7	27.7	37.888	0	79.376	3738400000	68	9	8	9	9	8	8
O06593	O06593	>tr|O06593|O06593_MYCTU Methyltransferase type 11 OS=Mycobacterium tuberculosis (strain ATCC 25618 / H37Rv) GN=Rv1597 PE=1 SV=1	10	0.452506	0.409469	27.0594	28.3894	27.7066	26.7982	27.864	27.2647	27.2015	27.4344	27.1436	27.058	27.149	27.371	By MS/MS	By MS/MS	By MS/MS	By MS/MS	By MS/MS	By MS/MS	6	6	6	3	5	3	cellular metabolic process;cellular process;metabolic process;methylation;one-carbon metabolic process;small molecule metabolic process	catalytic activity;methyltransferase activity;transferase activity;transferase activity, transferring one-carbon groups		cell part;cytoplasmic part;cytosol;intracellular part	10	10	44	44	44	27.962	0	48.197	1232700000	29	10	6	7	5	4	7
O53605	O53605	>tr|O53605|O53605_MYCTU Uncharacterized protein OS=Mycobacterium tuberculosis (strain ATCC 25618 / H37Rv) GN=Rv0060 PE=1 SV=1	21	0.465709	-0.329404	28.7902	29.7425	29.9096	29.3918	30.0961	29.9425	29.058	29.0999	29.2214	29.4223	29.6578	29.5566	By MS/MS	By MS/MS	By MS/MS	By MS/MS	By MS/MS	By MS/MS	18	20	16	23	23	26	growth			cell part;cytoplasmic part;cytosol;intracellular part	21	21	66.2	66.2	66.2	38.563	0	266.19	5254800000	126	21	17	16	18	16	18
O07742	O07742	>tr|O07742|O07742_MYCTU Uncharacterized protein OS=Mycobacterium tuberculosis (strain ATCC 25618 / H37Rv) GN=Rv1890c PE=1 SV=1	3	0.532932	-0.314447	24.8518	26.1682	26.0504	25.7633	25.8715	26.3789	17	17	17	17	17	26.1349	By MS/MS	By MS/MS	By matching	By matching	By MS/MS	By MS/MS	0	1	0	0	1	1				cell part;cytoplasmic part;cytosol;intracellular part	3	3	16.3	16.3	16.3	22.143	0	4.3896	380790000	3	3	2	3	3	2	2
O06381	O06381	>tr|O06381|O06381_MYCTU Hydrolase OS=Mycobacterium tuberculosis (strain ATCC 25618 / H37Rv) GN=Rv3626c PE=1 SV=3	10	0.67221	0.222471	26.6	28.1156	27.9178	27.1659	27.5333	27.2668	26.8154	27.17	26.9851	27.0415	26.9704	27.3266	By MS/MS	By MS/MS	By MS/MS	By MS/MS	By MS/MS	By MS/MS	5	7	5	2	6	8				cell part;cytoplasmic part;cytosol;intracellular part	10	10	25.1	25.1	25.1	38.439	0	15.687	1152500000	33	10	6	10	9	6	8
Q50732	Q50732	>tr|Q50732|Q50732_MYCTU Long conserved protein OS=Mycobacterium tuberculosis (strain ATCC 25618 / H37Rv) GN=Rv2566 PE=1 SV=1	3	0.850755	-0.242639	23.2223	26.8274	23.9046	25.7422	24.0462	24.8938	17	26.0121	17	25.7937	17	17	By matching	By MS/MS	By MS/MS	By MS/MS	By matching	By matching	0	2	1	2	0	0				cell part;cytoplasmic part;cytosol;intracellular part	3	3	2.1	2.1	2.1	124.53	0.0032026	2.6795	249190000	5	3	1	3	1	3	2
P71599	P71599	>tr|P71599|P71599_MYCTU Uncharacterized protein OS=Mycobacterium tuberculosis (strain ATCC 25618 / H37Rv) GN=Rv0029 PE=1 SV=2	7	0.6868	0.239388	25.7822	26.7913	26.8733	25.3961	26.7473	26.5852	26.2227	26.0893	26.4774	25.6898	25.9961	25.9198	By MS/MS	By MS/MS	By MS/MS	By MS/MS	By MS/MS	By MS/MS	5	4	2	2	2	3				cell part;cytoplasmic part;cytosol;intracellular part	7	6	24.4	24.4	22.7	39.591	0	23.967	554260000	18	7	5	6	5	4	4
O33249	O33249	>tr|O33249|O33249_MYCTU Conserved protein OS=Mycobacterium tuberculosis (strain ATCC 25618 / H37Rv) GN=Rv2114 PE=1 SV=3	6	0.060403	1.09846	27.8654	28.1962	28.0373	27.6566	26.919	26.2279	27.2158	27.855	27.4668	27.035	27.1901	26.58	By MS/MS	By MS/MS	By MS/MS	By MS/MS	By MS/MS	By MS/MS	6	4	7	5	4	4				cell part;cytoplasmic part;cytosol;intracellular part	6	6	30	30	30	22.774	0	23.669	1244600000	30	6	6	4	5	5	4
O69704	O69704	>tr|O69704|O69704_MYCTU Membrane protein OS=Mycobacterium tuberculosis (strain ATCC 25618 / H37Rv) GN=Rv3737 PE=4 SV=1	4	0.687248	-0.673892	24.7097	25.6337	20.7028	24.6287	24.7989	23.6402	24.0537	25.4776	17	23.8141	17	23.9162	By matching	By MS/MS	By matching	By matching	By matching	By MS/MS	0	3	0	0	0	2				cell part;cytoplasmic part;cytosol;intracellular part	4	4	10.6	10.6	10.6	54.775	0	8.095	149410000	5	4	3	4	1	3	2
P96202	P96202	>sp|P96202|PPSC_MYCTU Phthiocerol synthesis polyketide synthase type I PpsC OS=Mycobacterium tuberculosis (strain ATCC 25618 / H37Rv) GN=ppsC PE=1 SV=2	94	0.0115796	0.95934	33.2615	33.7881	33.9346	32.8219	32.5663	32.718	33.1592	33.1054	33.27	32.6253	32.3637	32.5042	By MS/MS	By MS/MS	By MS/MS	By MS/MS	By MS/MS	By MS/MS	169	165	164	125	107	114	alcohol biosynthetic process;alcohol metabolic process;aromatic compound biosynthetic process;benzene-containing compound metabolic process;biosynthetic process;carboxylic acid biosynthetic process;carboxylic acid metabolic process;cellular aromatic compound metabolic process;cellular biosynthetic process;cellular component assembly;cellular component assembly at cellular level;cellular component…	3-oxoacyl-[acyl-carrier-protein] synthase activity;amine binding;amino acid binding;binding;carboxylic acid binding;catalytic activity;cation binding;fatty acid synthase activity;ion binding;metal ion binding;modified amino acid binding;oxidoreductase activity;phosphopantetheine binding;transferase activity;transferase activity, transferring acyl groups;transferase activity, transferring acyl gro…		cell part;cytoplasmic part;cytosol;intracellular part;macromolecular complex;membrane;plasma membrane;polyketide synthase complex;protein complex	94	90	51.9	51.9	50.1	230.62	0	323.31	62564000000	844	94	87	89	84	80	75
P96218	P96218	>sp|P96218|GLTB_MYCTU Glutamate synthase [NADPH] large chain OS=Mycobacterium tuberculosis (strain ATCC 25618 / H37Rv) GN=gltB PE=1 SV=3	65	0.0336823	0.923822	31.73	32.5221	32.6612	31.4161	31.3378	31.3879	31.808	31.8231	31.8196	31.1944	31.0996	31.268	By MS/MS	By MS/MS	By MS/MS	By MS/MS	By MS/MS	By MS/MS	78	95	89	53	57	59	amine biosynthetic process;amine metabolic process;biosynthetic process;carboxylic acid biosynthetic process;carboxylic acid metabolic process;cellular amine metabolic process;cellular amino acid biosynthetic process;cellular amino acid metabolic process;cellular biosynthetic process;cellular ketone metabolic process;cellular metabolic process;cellular nitrogen compound biosynthetic process;cellu…	3 iron, 4 sulfur cluster binding;binding;catalytic activity;cation binding;glutamate synthase (NADPH) activity;glutamate synthase activity;glutamate synthase activity, NADH or NADPH as acceptor;ion binding;iron-sulfur cluster binding;metal cluster binding;metal ion binding;oxidoreductase activity;oxidoreductase activity, acting on the CH-NH2 group of donors;oxidoreductase activity, acting on the …	Alanine, aspartate and glutamate metabolism;Nitrogen metabolism	cell part;cytoplasmic part;cytosol;intracellular part;membrane;plasma membrane	65	65	48.7	48.7	48.7	165.94	0	323.31	24911000000	431	65	56	64	62	57	55
O05898	O05898	>tr|O05898|O05898_MYCTU Mannose-6-phosphate isomerase OS=Mycobacterium tuberculosis (strain ATCC 25618 / H37Rv) GN=manA PE=1 SV=1	14	0.523264	0.190598	28.7687	29.6677	29.4372	29.0822	29.1805	29.039	28.8577	28.9895	28.8669	28.8782	28.8163	28.7525	By MS/MS	By MS/MS	By MS/MS	By MS/MS	By MS/MS	By MS/MS	11	13	13	9	13	16	alcohol biosynthetic process;alcohol metabolic process;biosynthetic process;carbohydrate biosynthetic process;carbohydrate metabolic process;cellular biosynthetic process;cellular carbohydrate biosynthetic process;cellular carbohydrate metabolic process;cellular metabolic process;cellular nitrogen compound metabolic process;cellular process;GDP-mannose biosynthetic process;GDP-mannose metabolic p…	binding;catalytic activity;cation binding;intramolecular oxidoreductase activity;intramolecular oxidoreductase activity, interconverting aldoses and ketoses;ion binding;isomerase activity;mannose-6-phosphate isomerase activity;metal ion binding;transition metal ion binding;zinc ion binding	Amino sugar and nucleotide sugar metabolism;Fructose and mannose metabolism	cell part;cytoplasmic part;cytosol;intracellular part;membrane;plasma membrane	14	14	37.5	37.5	37.5	43.371	0	138.32	3765500000	75	14	13	13	12	13	13
O06542	O06542	>tr|O06542|O06542_MYCTU Enoyl-CoA hydratase OS=Mycobacterium tuberculosis (strain ATCC 25618 / H37Rv) GN=echA10 PE=1 SV=1	4	0.403302	0.217759	26.5578	27.2808	27.2253	26.7928	26.8431	26.7747	26.6141	26.6553	26.5695	26.7318	26.3688	26.5142	By MS/MS	By MS/MS	By MS/MS	By MS/MS	By MS/MS	By MS/MS	4	3	3	2	1	1		catalytic activity	Aminobenzoate degradation;Benzoate degradation;beta-Alanine metabolism;Butanoate metabolism;Caprolactam degradation;Fatty acid metabolism;Geraniol degradation;Limonene and pinene degradation;Lysine degradation;Propanoate metabolism;Tryptophan metabolism;Valine, leucine and isoleucine degradation	cell part;cytoplasmic part;cytosol;intracellular part;membrane;plasma membrane	4	4	19.4	19.4	19.4	27.649	0	50.65	770200000	14	4	4	4	4	4	4
O53370	O53370	>tr|O53370|O53370_MYCTU Succinate dehydrogenase flavoprotein subunit OS=Mycobacterium tuberculosis (strain ATCC 25618 / H37Rv) GN=sdhA PE=1 SV=1	29	0.90715	0.0335687	30.413	31.1991	31.1688	30.7975	31.0592	30.8235	30.2984	30.4263	30.4349	30.6349	30.8014	30.6509	By MS/MS	By MS/MS	By MS/MS	By MS/MS	By MS/MS	By MS/MS	25	30	26	27	29	28	acetyl-CoA catabolic process;acetyl-CoA metabolic process;catabolic process;cellular catabolic process;cellular metabolic process;cellular process;coenzyme catabolic process;coenzyme metabolic process;cofactor catabolic process;cofactor metabolic process;electron transport chain;generation of precursor metabolites and energy;metabolic process;oxidation-reduction process;tricarboxylic acid cycle	binding;catalytic activity;coenzyme binding;cofactor binding;flavin adenine dinucleotide binding;oxidoreductase activity;oxidoreductase activity, acting on the CH-CH group of donors	Butanoate metabolism;Carbon fixation pathways in prokaryotes;Citrate cycle (TCA cycle);Oxidative phosphorylation;Toluene degradation	cell part;cytoplasmic part;cytosol;intracellular part;membrane;plasma membrane	29	29	52.7	52.7	52.7	64.825	0	274.87	12313000000	165	29	24	28	26	26	25
O86353	O86353	>tr|O86353|O86353_MYCTU Carboxymethylenebutenolidase OS=Mycobacterium tuberculosis (strain ATCC 25618 / H37Rv) GN=Rv2054 PE=1 SV=1	14	0.389409	0.259511	30.5139	31.281	31.3434	30.7254	30.7858	30.8485	30.5048	30.6297	30.7146	30.5298	30.5985	30.5205	By MS/MS	By MS/MS	By MS/MS	By MS/MS	By MS/MS	By MS/MS	24	29	28	23	28	23		catalytic activity;hydrolase activity	Chlorocyclohexane and chlorobenzene degradation;Fluorobenzoate degradation;Toluene degradation	cell part;cytoplasmic part;cytosol;intracellular part;membrane;plasma membrane	14	14	50.2	50.2	50.2	25.183	0	122.55	12427000000	155	14	13	14	14	14	14
O69652	O69652	>tr|O69652|O69652_MYCTU Probable lyase OS=Mycobacterium tuberculosis (strain ATCC 25618 / H37Rv) GN=Rv3684 PE=1 SV=3	12	0.823341	-0.0721677	29.3889	29.6852	30.1193	29.7656	30.1951	29.4492	29.2029	29.2541	29.4783	29.3278	29.5131	29.6117	By MS/MS	By MS/MS	By MS/MS	By MS/MS	By MS/MS	By MS/MS	16	10	12	13	12	11		catalytic activity;lyase activity	Cysteine and methionine metabolism;Sulfur metabolism	cell part;cytoplasmic part;cytosol;intracellular part;membrane;plasma membrane	12	12	41	41	41	37.641	0	165.41	5607400000	74	12	11	11	11	9	10
P95189	P95189	>sp|P95189|HISN_MYCTU Histidinol-phosphatase OS=Mycobacterium tuberculosis (strain ATCC 25618 / H37Rv) GN=hisN PE=1 SV=2	6	0.309649	-0.229539	27.3908	27.9209	27.9453	27.9431	28.1342	27.8684	27.2624	27.2804	27.5107	27.4809	27.6135	27.7693	By MS/MS	By MS/MS	By MS/MS	By MS/MS	By MS/MS	By MS/MS	5	4	5	6	5	5	amine biosynthetic process;amine metabolic process;biosynthetic process;carbohydrate biosynthetic process;carbohydrate metabolic process;carboxylic acid biosynthetic process;carboxylic acid metabolic process;cellular amine metabolic process;cellular amino acid biosynthetic process;cellular amino acid metabolic process;cellular biosynthetic process;cellular carbohydrate biosynthetic process;cellul…	binding;catalytic activity;cation binding;histidinol-phosphatase activity;hydrolase activity;hydrolase activity, acting on ester bonds;ion binding;metal ion binding;phosphatase activity;phosphoric ester hydrolase activity	Fructose and mannose metabolism	cell part;cytoplasmic part;cytosol;intracellular part;membrane;plasma membrane	6	6	24.2	24.2	24.2	27.693	0	27.9	1486200000	30	6	5	3	3	5	5
P95200	P95200	>tr|P95200|P95200_MYCTU Probable membrane NADH dehydrogenase NdhA OS=Mycobacterium tuberculosis (strain ATCC 25618 / H37Rv) GN=ndhA PE=1 SV=1	6	0.465785	0.358018	25.8304	26.6289	27.0724	26.3743	26.4416	25.6419	26.1569	25.8401	26.1048	26.0727	25.9644	25.7575	By MS/MS	By MS/MS	By MS/MS	By MS/MS	By MS/MS	By MS/MS	1	1	3	3	2	1	growth;growth involved in symbiotic interaction;growth of symbiont in host;growth of symbiont in host cell;growth of symbiont involved in interaction with host	binding;catalytic activity;coenzyme binding;cofactor binding;flavin adenine dinucleotide binding;NAD(P)H dehydrogenase (quinone) activity;oxidoreductase activity;oxidoreductase activity, acting on NADH or NADPH;oxidoreductase activity, acting on NADH or NADPH, quinone or similar compound as acceptor	Oxidative phosphorylation	cell part;cytoplasmic part;cytosol;intracellular part;membrane;plasma membrane	7	6	15.5	12.3	12.3	50.385	0	18.121	535070000	11	6	3	5	6	5	6
O53498	O53498	>tr|O53498|O53498_MYCTU Cobalamin biosynthesis protein CobN OS=Mycobacterium tuberculosis (strain ATCC 25618 / H37Rv) GN=cobN PE=1 SV=4	14	0.070561	1.98873	26.2717	27.6466	27.4161	24.2959	26.4976	24.5749	26.2004	26.8903	26.4764	25.6035	25.8308	25.3661	By MS/MS	By MS/MS	By MS/MS	By MS/MS	By MS/MS	By MS/MS	3	8	4	1	3	2	biosynthetic process;cellular biosynthetic process;cellular metabolic process;cellular nitrogen compound biosynthetic process;cellular nitrogen compound metabolic process;cellular process;cobalamin biosynthetic process;cobalamin metabolic process;cofactor biosynthetic process;cofactor metabolic process;heterocycle biosynthetic process;heterocycle metabolic process;metabolic process;nitrogen compo…	catalytic activity;cobaltochelatase activity;ligase activity;ligase activity, forming nitrogen-metal bonds;ligase activity, forming nitrogen-metal bonds, forming coordination complexes	Porphyrin and chlorophyll metabolism	cell part;cytoplasmic part;cytosol;intracellular part;membrane;plasma membrane	14	14	15.3	15.3	15.3	129.21	0	49.552	610560000	21	14	6	10	10	5	8
O50408	O50408	>tr|O50408|O50408_MYCTU 1-deoxy-D-xylulose-5-phosphate synthase OS=Mycobacterium tuberculosis (strain ATCC 25618 / H37Rv) GN=dxs2 PE=3 SV=1	4	0.295488	1.19692	26.5261	27.0049	27.3016	26.4584	23.8297	26.9537	26.3386	26.4316	26.7272	26.2729	17	26.5419	By MS/MS	By MS/MS	By MS/MS	By MS/MS	By matching	By MS/MS	1	3	2	1	0	0	aromatic compound biosynthetic process;biosynthetic process;cellular aromatic compound metabolic process;cellular biosynthetic process;cellular lipid metabolic process;cellular metabolic process;cellular nitrogen compound biosynthetic process;cellular nitrogen compound metabolic process;cellular process;heterocycle biosynthetic process;heterocycle metabolic process;isoprenoid biosynthetic process…	1-deoxy-D-xylulose-5-phosphate synthase activity;binding;catalytic activity;cation binding;ion binding;metal ion binding;transferase activity;transferase activity, transferring aldehyde or ketonic groups	Terpenoid backbone biosynthesis	cell part;cytoplasmic part;cytosol;intracellular part;membrane;plasma membrane	4	4	9.3	9.3	9.3	57.18	0	19.859	633830000	7	4	4	4	4	3	1
O53551	O53551	>sp|O53551|FAC17_MYCTU Long-chain-fatty-acid--CoA ligase FadD17 OS=Mycobacterium tuberculosis (strain ATCC 25618 / H37Rv) GN=fadD17 PE=1 SV=1	2	0.737855	-1.4666	17	28.636	22.1285	28.6848	21.5747	21.9047	17	27.9777	17	28.5048	17	17	By matching	By MS/MS	By matching	By MS/MS	By matching	By matching	0	1	0	2	0	0	Actinobacterium-type cell wall biogenesis;biosynthetic process;carboxylic acid biosynthetic process;carboxylic acid metabolic process;cell wall biogenesis;cell wall organization or biogenesis;cellular biosynthetic process;cellular cell wall organization or biogenesis;cellular component biogenesis;cellular component biogenesis at cellular level;cellular component organization or biogenesis;cellula…	adenyl nucleotide binding;adenyl ribonucleotide binding;ATP binding;binding;catalytic activity;fatty acid ligase activity;ligase activity;ligase activity, forming carbon-sulfur bonds;long-chain fatty acid-CoA ligase activity;nucleotide binding;purine nucleotide binding;purine ribonucleoside triphosphate binding;purine ribonucleotide binding;ribonucleotide binding		cell part;cytoplasmic part;cytosol;intracellular part;membrane;plasma membrane	2	2	2.8	2.8	2.8	53.738	0.0085837	2.0342	860280000	3	2	0	2	1	2	1
O07177	O07177	>sp|O07177|MAK1_MYCTU Maltokinase OS=Mycobacterium tuberculosis (strain ATCC 25618 / H37Rv) GN=mak PE=1 SV=2	29	0.468084	0.177154	30.6547	31.2009	31.3931	30.9044	30.9002	30.9126	30.684	30.7471	30.719	30.5905	30.6111	30.6084	By MS/MS	By MS/MS	By MS/MS	By MS/MS	By MS/MS	By MS/MS	37	41	38	40	41	37	biosynthetic process;carbohydrate biosynthetic process;carbohydrate metabolic process;carbohydrate phosphorylation;cellular biosynthetic process;cellular carbohydrate biosynthetic process;cellular carbohydrate metabolic process;cellular glucan metabolic process;cellular macromolecule biosynthetic process;cellular macromolecule metabolic process;cellular metabolic process;cellular polysaccharide b…	adenyl nucleotide binding;adenyl ribonucleotide binding;ATP binding;binding;catalytic activity;kinase activity;nucleotide binding;purine nucleotide binding;purine ribonucleoside triphosphate binding;purine ribonucleotide binding;ribonucleotide binding;transferase activity;transferase activity, transferring phosphorus-containing groups		cell part;cytoplasmic part;cytosol;intracellular part;membrane;plasma membrane	29	29	73	73	73	49.878	0	323.31	13014000000	234	29	23	22	24	27	25
O05316;REV__Q10675	O05316	>tr|O05316|O05316_MYCTU Conserved protein OS=Mycobacterium tuberculosis (strain ATCC 25618 / H37Rv) GN=Rv1215c PE=1 SV=1	17	0.216097	-0.625325	27.0478	28.1531	28.415	28.363	28.6315	28.4974	27.4591	27.8526	27.6707	28.0881	28.0286	28.2698	By MS/MS	By MS/MS	By MS/MS	By MS/MS	By MS/MS	By MS/MS	2	10	8	13	12	12	growth;macromolecule metabolic process;metabolic process;primary metabolic process;protein metabolic process;proteolysis	aminopeptidase activity;catalytic activity;dipeptidyl-peptidase activity;exopeptidase activity;hydrolase activity;peptidase activity;peptidase activity, acting on L-amino acid peptides		cell part;cytoplasmic part;cytosol;intracellular part;membrane;plasma membrane	17	16	34.4	34.4	33.3	62.61	0	38.894	1935200000	57	NaN	10	11	12	14	14
O53585	O53585	>sp|O53585|GLFT2_MYCTU Galactofuranosyltransferase GlfT2 OS=Mycobacterium tuberculosis (strain ATCC 25618 / H37Rv) GN=glfT2 PE=1 SV=1	18	0.100024	0.625849	29.1407	29.9946	30.0431	29.0648	29.1106	29.1254	29.2279	29.1695	29.2787	28.9323	28.8673	29.0719	By MS/MS	By MS/MS	By MS/MS	By MS/MS	By MS/MS	By MS/MS	15	18	20	18	15	9	biosynthetic process;capsule organization;capsule polysaccharide biosynthetic process;carbohydrate biosynthetic process;carbohydrate metabolic process;cell wall macromolecule biosynthetic process;cell wall macromolecule metabolic process;cell wall organization;cell wall organization or biogenesis;cell wall polysaccharide biosynthetic process;cell wall polysaccharide metabolic process;cellular bio…	binding;catalytic activity;cation binding;galactosyltransferase activity;ion binding;lipopolysaccharide-1,5-galactosyltransferase activity;lipopolysaccharide-1,6-galactosyltransferase activity;metal ion binding;transferase activity;transferase activity, transferring glycosyl groups;transferase activity, transferring hexosyl groups;UDP-galactosyltransferase activity;UDP-glycosyltransferase activity		cell part;cytoplasmic part;cytosol;intracellular part;membrane;plasma membrane	18	18	34.7	34.7	34.7	71.506	0	163.47	4494700000	95	18	15	15	16	14	16
P95024	P95024	>tr|P95024|P95024_MYCTU Uncharacterized protein OS=Mycobacterium tuberculosis (strain ATCC 25618 / H37Rv) GN=Rv2529 PE=1 SV=2	12	0.0353594	0.924461	27.7318	28.4465	28.5821	27.0623	27.4842	27.4406	27.6157	27.702	27.7577	27.1878	27.4368	27.2719	By MS/MS	By MS/MS	By MS/MS	By MS/MS	By MS/MS	By MS/MS	4	7	6	1	2	2	cellular macromolecule metabolic process;cellular metabolic process;cellular nitrogen compound metabolic process;cellular process;DNA metabolic process;macromolecule metabolic process;metabolic process;nitrogen compound metabolic process;nucleic acid metabolic process;nucleic acid phosphodiester bond hydrolysis;nucleobase-containing compound metabolic process;primary metabolic process	binding;catalytic activity;DNA binding;hydrolase activity;hydrolase activity, acting on ester bonds;nuclease activity;nucleic acid binding		cell part;cytoplasmic part;cytosol;intracellular part;membrane;plasma membrane	12	12	28.1	28.1	28.1	50.192	0	26.886	1500600000	22	12	9	10	10	7	9
P96821	P96821	>tr|P96821|P96821_MYCTU Probable transcriptional regulatory protein (Possibly TetR-family) OS=Mycobacterium tuberculosis (strain ATCC 25618 / H37Rv) GN=Rv0144 PE=1 SV=2	7	0.0116336	0.857902	26.6835	27.3043	26.94	26.1622	25.9736	26.2183	26.4637	26.3676	26.362	25.9664	25.8874	26.2	By MS/MS	By MS/MS	By MS/MS	By MS/MS	By MS/MS	By MS/MS	4	3	4	3	2	1		binding;DNA binding;nucleic acid binding		cell part;cytoplasmic part;cytosol;intracellular part;membrane;plasma membrane	7	7	21.8	21.8	21.8	30.643	0	23.798	621320000	17	7	6	5	5	4	2
O53598	O53598	>tr|O53598|O53598_MYCTU Conserved protein similar to jag protein OS=Mycobacterium tuberculosis (strain ATCC 25618 / H37Rv) GN=Rv3920c PE=1 SV=1	17	0.00918796	0.985481	31.1988	31.7501	31.8218	30.718	30.6196	30.4767	31.1505	31.0569	31.1467	30.478	30.2815	30.4311	By MS/MS	By MS/MS	By MS/MS	By MS/MS	By MS/MS	By MS/MS	30	40	33	28	19	21		binding;nucleic acid binding		cell part;cytoplasmic part;cytosol;intracellular part;membrane;plasma membrane	17	17	76.5	76.5	76.5	20.558	0	323.31	14783000000	171	17	16	17	17	17	15
O86346	O86346	>tr|O86346|O86346_MYCTU 2-hydroxyhepta-2,4-diene-1,7-dioate isomerase OS=Mycobacterium tuberculosis (strain ATCC 25618 / H37Rv) GN=Rv0939 PE=1 SV=1	5	0.76717	-0.444496	23.4297	28.2524	25.5039	26.4302	26.0346	26.0547	17	26.2352	26.0119	26.6917	17	26.8368	By matching	By MS/MS	By MS/MS	By MS/MS	By MS/MS	By MS/MS	0	3	1	2	2	3		catalytic activity;hydrolase activity;isomerase activity		cell part;cytoplasmic part;cytosol;intracellular part;membrane;plasma membrane	5	5	11.6	11.6	11.6	69.353	0	9.2229	607510000	11	5	1	4	3	4	2
P72007	P72007	>tr|P72007|P72007_MYCTU Acyl-CoA synthetase OS=Mycobacterium tuberculosis (strain ATCC 25618 / H37Rv) GN=fadD1 PE=1 SV=1	8	0.537173	-0.221361	26.8492	27.5106	27.9635	27.5898	27.6247	27.7728	27.0374	27.1023	27.2325	27.4293	27.2157	27.39	By MS/MS	By MS/MS	By MS/MS	By MS/MS	By MS/MS	By MS/MS	1	3	6	3	3	6		catalytic activity;ligase activity		cell part;cytoplasmic part;cytosol;intracellular part;membrane;plasma membrane	8	8	18	18	18	57.413	0	25.847	1212100000	22	8	7	6	7	7	7
O65936	O65936	>tr|O65936|O65936_MYCTU Probable oxidoreductase OS=Mycobacterium tuberculosis (strain ATCC 25618 / H37Rv) GN=Rv1751 PE=1 SV=1	17	0.895137	0.0186526	30.0406	30.1333	30.3568	30.2207	29.9734	30.2807	29.6973	30.0411	30.0367	29.771	29.6927	29.6842	By MS/MS	By MS/MS	By MS/MS	By MS/MS	By MS/MS	By MS/MS	13	18	21	14	13	16	metabolic process;oxidation-reduction process	catalytic activity;oxidoreductase activity		cell part;cytoplasmic part;cytosol;intracellular part;membrane;plasma membrane	17	17	32.2	32.2	32.2	50.412	0	50.952	7266800000	95	17	14	14	14	13	14
O06389	O06389	>tr|O06389|O06389_MYCTU Conserved protein OS=Mycobacterium tuberculosis (strain ATCC 25618 / H37Rv) GN=Rv0523c PE=1 SV=3	6	0.243668	-0.303911	27.0166	27.0816	27.2792	27.3072	27.8352	27.1467	27.0167	26.7549	26.7946	26.9453	27.0927	27.0536	By MS/MS	By MS/MS	By MS/MS	By MS/MS	By MS/MS	By MS/MS	5	6	4	3	5	7		catalytic activity;oxidoreductase activity		cell part;cytoplasmic part;cytosol;intracellular part;membrane;plasma membrane	6	6	43.5	43.5	43.5	14.827	0	16.319	994770000	30	6	5	5	4	5	6
O06625	O06625	>tr|O06625|O06625_MYCTU Acetyltransferase OS=Mycobacterium tuberculosis (strain ATCC 25618 / H37Rv) GN=Rv1565c PE=4 SV=1	4	0.841156	-1.02123	17	23.7455	28.183	27.3843	27.6079	17	17	23.1165	17	17	17	17	By MS/MS	By MS/MS	By MS/MS	By MS/MS	By MS/MS	By matching	1	0	1	1	1	0		catalytic activity;transferase activity;transferase activity, transferring acyl groups;transferase activity, transferring acyl groups other than amino-acyl groups		cell part;cytoplasmic part;cytosol;intracellular part;membrane;plasma membrane	4	4	5.2	5.2	5.2	80.162	0.0020268	2.9802	698520000	4	4	1	2	1	1	1
O05854	O05854	>tr|O05854|O05854_MYCTU Conserved alanine valine rich protein OS=Mycobacterium tuberculosis (strain ATCC 25618 / H37Rv) GN=Rv3212 PE=1 SV=1	3	0.13579	-0.575401	25.3001	26.0455	25.0105	26.0597	26.0158	26.0067	25.4172	25.4367	17	25.636	25.729	25.8753	By MS/MS	By MS/MS	By MS/MS	By MS/MS	By MS/MS	By MS/MS	3	3	1	3	3	3				cell part;cytoplasmic part;cytosol;intracellular part;membrane;plasma membrane	3	3	11.1	11.1	11.1	42.506	0	24.402	349580000	16	3	3	3	2	3	3
O69661	O69661	>tr|O69661|O69661_MYCTU Lipoprotein OS=Mycobacterium tuberculosis (strain ATCC 25618 / H37Rv) GN=Rv3693 PE=1 SV=1	11	0.220664	0.587008	26.8887	27.7579	28.1466	26.7247	27.2782	27.0293	27.069	27.0443	27.2038	26.8288	26.7813	27.0052	By MS/MS	By MS/MS	By MS/MS	By MS/MS	By MS/MS	By MS/MS	3	5	7	5	6	9				cell part;cytoplasmic part;cytosol;intracellular part;membrane;plasma membrane	11	11	28.6	28.6	28.6	47.687	0	32.019	1059000000	35	11	6	8	9	7	8
O53664	O53664	>tr|O53664|O53664_MYCTU Dehydratase OS=Mycobacterium tuberculosis (strain ATCC 25618 / H37Rv) GN=htdX PE=1 SV=1	13	0.919256	0.021122	29.7861	30.2437	30.4454	30.1588	30.1054	30.1476	29.7313	29.6381	29.7498	29.8604	29.8869	29.9573	By MS/MS	By MS/MS	By MS/MS	By MS/MS	By MS/MS	By MS/MS	17	17	19	21	23	18	biosynthetic process;carboxylic acid biosynthetic process;carboxylic acid metabolic process;cellular biosynthetic process;cellular ketone metabolic process;cellular lipid metabolic process;cellular metabolic process;cellular process;fatty acid biosynthetic process;fatty acid metabolic process;lipid biosynthetic process;lipid metabolic process;metabolic process;monocarboxylic acid metabolic proces…	3-hydroxyacyl-[acyl-carrier-protein] dehydratase activity;3-hydroxyacyl-CoA dehydratase activity;carbon-oxygen lyase activity;catalytic activity;fatty acid synthase activity;hydro-lyase activity;lyase activity;oxidoreductase activity;transferase activity;transferase activity, transferring acyl groups;transferase activity, transferring acyl groups other than amino-acyl groups		cell part;cytoplasmic part;cytosolic part;fatty acid synthase complex;intracellular part;macromolecular complex;membrane;plasma membrane;protein complex	13	13	59.6	59.6	59.6	30.195	0	173.53	7202300000	115	13	12	12	11	12	12
P71730	P71730	>tr|P71730|P71730_MYCTU Uncharacterized protein OS=Mycobacterium tuberculosis (strain ATCC 25618 / H37Rv) GN=Rv2413c PE=1 SV=3	9	0.0193347	-0.730883	26.676	27.0169	26.4795	27.2982	27.394	27.6728	26.7779	26.9051	26.7054	26.8361	26.9796	26.8603	By MS/MS	By MS/MS	By MS/MS	By MS/MS	By MS/MS	By MS/MS	3	4	2	3	4	3	biosynthetic process;cellular biosynthetic process;cellular macromolecule biosynthetic process;cellular macromolecule metabolic process;cellular metabolic process;cellular nitrogen compound metabolic process;cellular process;DNA metabolic process;DNA replication;macromolecule biosynthetic process;macromolecule metabolic process;metabolic process;nitrogen compound metabolic process;nucleic acid me…	binding;catalytic activity;DNA binding;DNA polymerase activity;DNA-directed DNA polymerase activity;nucleic acid binding;nucleotidyltransferase activity;transferase activity;transferase activity, transferring phosphorus-containing groups	DNA replication;Homologous recombination;Mismatch repair;Purine metabolism;Pyrimidine metabolism	cell part;DNA polymerase complex;DNA polymerase III complex;intracellular part;macromolecular complex;protein complex	9	9	34.2	34.2	34.2	33.131	0	80.29	891970000	19	9	7	7	5	7	7
O33336	O33336	>tr|O33336|O33336_MYCTU 4-phosphopantetheinyl transferase OS=Mycobacterium tuberculosis (strain ATCC 25618 / H37Rv) GN=pptT PE=1 SV=1	6	0.579275	0.296134	26.0382	27.5397	27.4481	26.6065	26.6783	26.8527	26.1872	26.6768	26.455	26.5461	26.4164	26.9416	By MS/MS	By MS/MS	By MS/MS	By MS/MS	By MS/MS	By MS/MS	2	5	2	1	2	2	alcohol metabolic process;benzene-containing compound metabolic process;biosynthetic process;catechol-containing compound metabolic process;cellular aromatic compound metabolic process;cellular biosynthetic process;cellular metabolic process;cellular process;cofactor biosynthetic process;cofactor metabolic process;diol metabolic process;enterobactin biosynthetic process;enterobactin metabolic pro…	binding;catalytic activity;cation binding;holo-[acyl-carrier-protein] synthase activity;ion binding;magnesium ion binding;metal ion binding;phosphotransferase activity, for other substituted phosphate groups;transferase activity;transferase activity, transferring phosphorus-containing groups		cell part;enterobactin synthetase complex;intracellular part;macromolecular complex;membrane;plasma membrane;protein complex	6	6	24.7	24.7	24.7	24.708	0	10.546	777880000	14	6	5	6	4	4	5
P96257	P96257	>tr|P96257|P96257_MYCTU ABC transporter substrate-binding protein OS=Mycobacterium tuberculosis (strain ATCC 25618 / H37Rv) GN=glnH PE=1 SV=1	7	0.0372036	1.61858	26.6944	26.7212	28.0897	25.1727	26.037	25.44	26.3418	26.5531	26.6562	17	26.5018	26.1492	By MS/MS	By MS/MS	By MS/MS	By MS/MS	By MS/MS	By MS/MS	2	4	6	1	2	0	growth	transporter activity		cell part;external encapsulating structure part;extracellular region;outer membrane-bounded periplasmic space;periplasmic space	7	7	24.1	24.1	24.1	35.405	0	16.308	657080000	15	7	4	5	6	2	3
P71707	P71707	>sp|P71707|PBP1A_MYCTU Penicillin-binding protein 1A OS=Mycobacterium tuberculosis (strain ATCC 25618 / H37Rv) GN=ponA1 PE=1 SV=3	18	0.268892	0.4228	28.2493	29.2149	29.2187	28.3413	28.5015	28.5717	28.3296	28.4489	28.5235	28.3042	28.1703	28.3292	By MS/MS	By MS/MS	By MS/MS	By MS/MS	By MS/MS	By MS/MS	15	13	13	7	12	10	amine metabolic process;aminoglycan biosynthetic process;aminoglycan metabolic process;biological regulation;biosynthetic process;carbohydrate biosynthetic process;carbohydrate metabolic process;cell wall macromolecule biosynthetic process;cell wall macromolecule metabolic process;cell wall organization or biogenesis;cellular biosynthetic process;cellular cell wall macromolecule metabolic process…	binding;carboxylic acid binding;catalytic activity;drug binding;hydrolase activity;penicillin binding;transferase activity;transferase activity, transferring glycosyl groups		cell part;external encapsulating structure part;integral to membrane;intrinsic to membrane;membrane;membrane part;outer membrane-bounded periplasmic space;periplasmic space;plasma membrane	18	18	31.5	31.5	31.5	85.968	0	139.95	2686000000	70	18	16	12	14	9	12
O50455	O50455	>tr|O50455|O50455_MYCTU Magnesium transport protein CorA OS=Mycobacterium tuberculosis (strain ATCC 25618 / H37Rv) GN=corA PE=1 SV=1	4	0.648963	-0.104214	26.7029	26.9429	27.3659	26.9424	27.1495	27.2325	26.7029	17	17	17	17	17	By MS/MS	By MS/MS	By MS/MS	By MS/MS	By MS/MS	By MS/MS	2	0	1	2	1	2	cellular component assembly;cellular component organization;cellular component organization or biogenesis;macromolecular complex assembly;macromolecular complex subunit organization;protein complex assembly;protein complex subunit organization;protein homooligomerization;protein oligomerization	binding;cation binding;cation transmembrane transporter activity;cobalt ion binding;cobalt ion transmembrane transporter activity;divalent inorganic cation transmembrane transporter activity;inorganic cation transmembrane transporter activity;ion binding;ion transmembrane transporter activity;magnesium ion binding;magnesium ion transmembrane transporter activity;metal ion binding;metal ion transm…		cell part;extracellular region;integral to membrane;integral to plasma membrane;intrinsic to membrane;intrinsic to plasma membrane;membrane part;plasma membrane part	4	4	12.6	12.6	12.6	41.5	0	9.992	846730000	8	4	4	3	3	4	4
Q50681	Q50681	>tr|Q50681|Q50681_MYCTU Esterase OS=Mycobacterium tuberculosis (strain ATCC 25618 / H37Rv) GN=lipM PE=1 SV=1	15	0.100626	0.741564	29.113	30.1693	30.1127	29.1822	28.9986	28.9894	29.1571	29.368	29.289	29.049	28.8384	29.0216	By MS/MS	By MS/MS	By MS/MS	By MS/MS	By MS/MS	By MS/MS	20	27	19	16	15	15	biological regulation;interaction with host;interspecies interaction between organisms;modification by symbiont of host morphology or physiology;modification of morphology or physiology of other organism;modification of morphology or physiology of other organism involved in symbiotic interaction;modulation by organism of defense response of other organism involved in symbiotic interaction;modulat…	catalytic activity;hydrolase activity		cell part;extracellular region;integral to membrane;integral to plasma membrane;intrinsic to membrane;intrinsic to plasma membrane;membrane part;plasma membrane part	15	14	47.3	47.3	45.9	46.681	0	111.52	4627400000	112	15	13	15	15	12	13
P96258	P96258	>tr|P96258|P96258_MYCTU Membrane protein OS=Mycobacterium tuberculosis (strain ATCC 25618 / H37Rv) GN=Rv0412c PE=1 SV=2	15	0.184032	0.503158	28.4318	29.3457	29.3577	28.4746	28.4767	28.6745	28.5125	28.7582	28.6804	28.2306	28.1749	28.3909	By MS/MS	By MS/MS	By MS/MS	By MS/MS	By MS/MS	By MS/MS	18	15	9	11	11	11	growth			cell part;extracellular region;integral to membrane;integral to plasma membrane;intrinsic to membrane;intrinsic to plasma membrane;membrane part;plasma membrane part	15	15	41.5	41.5	41.5	47.115	0	95.071	2907300000	75	15	13	12	13	12	9
O07422	O07422	>tr|O07422|O07422_MYCTU Mammalian cell entry protein OS=Mycobacterium tuberculosis (strain ATCC 25618 / H37Rv) GN=Rv0178 PE=1 SV=1	10	0.0846506	0.584397	29.1246	29.8383	29.696	29.1283	28.7016	29.0758	28.9928	29.1059	29.0613	28.8063	28.8514	28.8558	By MS/MS	By MS/MS	By MS/MS	By MS/MS	By MS/MS	By MS/MS	13	15	14	13	14	11	growth;growth involved in symbiotic interaction;growth of symbiont in host;growth of symbiont involved in interaction with host			cell part;extracellular region;integral to membrane;integral to plasma membrane;intrinsic to membrane;intrinsic to plasma membrane;membrane part;plasma membrane part	10	10	60.2	60.2	60.2	25.911	0	256.63	4004100000	80	10	10	9	9	9	8
O07419	O07419	>tr|O07419|O07419_MYCTU Probable conserved Mce associated membrane protein OS=Mycobacterium tuberculosis (strain ATCC 25618 / H37Rv) GN=Rv0175 PE=1 SV=1	12	0.124401	0.5627	28.9433	29.6553	29.8757	28.8372	29.0677	28.8814	29.0553	29.0636	29.0584	28.7328	28.7349	28.6522	By MS/MS	By MS/MS	By MS/MS	By MS/MS	By MS/MS	By MS/MS	13	19	19	13	14	12	growth;growth involved in symbiotic interaction;growth of symbiont in host;growth of symbiont involved in interaction with host			cell part;extracellular region;integral to membrane;integral to plasma membrane;intrinsic to membrane;intrinsic to plasma membrane;membrane part;plasma membrane part	12	12	61	61	61	22.356	0	323.31	3883600000	90	12	7	10	10	8	9
O33248	O33248	>tr|O33248|O33248_MYCTU Membrane protein OS=Mycobacterium tuberculosis (strain ATCC 25618 / H37Rv) GN=Rv2113 PE=1 SV=1	2	0.475494	-3.4509	25.9445	17	17	26.453	17	26.8442	17	17	17	17	17	26.6002	By MS/MS	By MS/MS	By matching	By matching	By matching	By matching	1	1	0	0	0	0				cell part;extracellular region;integral to membrane;integral to plasma membrane;intrinsic to membrane;intrinsic to plasma membrane;membrane part;plasma membrane part	2	2	8.1	8.1	8.1	42.394	0.0039793	2.504	276910000	2	2	1	1	0	1	0
O05769	O05769	>tr|O05769|O05769_MYCTU Uncharacterized protein OS=Mycobacterium tuberculosis (strain ATCC 25618 / H37Rv) GN=Rv3090 PE=1 SV=1	12	0.836537	-0.053388	29.1329	29.6026	29.9588	29.5381	29.6517	29.6648	29.2434	29.1736	29.0621	29.3173	29.3102	29.4617	By MS/MS	By MS/MS	By MS/MS	By MS/MS	By MS/MS	By MS/MS	13	13	13	10	13	13				cell part;extracellular region;integral to membrane;integral to plasma membrane;intrinsic to membrane;intrinsic to plasma membrane;membrane part;plasma membrane part	12	12	55.3	55.3	55.3	32.27	0	187.6	4921400000	75	12	11	9	12	9	10
O33206	O33206	>tr|O33206|O33206_MYCTU Probable conserved transmembrane protein OS=Mycobacterium tuberculosis (strain ATCC 25618 / H37Rv) GN=Rv1707 PE=1 SV=1	4	0.582447	0.200989	25.7126	26.7806	26.3052	25.9271	26.3318	25.9365	25.6105	26.2459	25.8069	25.7763	25.9167	25.6192	By MS/MS	By MS/MS	By MS/MS	By MS/MS	By MS/MS	By MS/MS	2	4	2	2	2	1	anion transport;establishment of localization;inorganic anion transport;ion transport;sulfate transport;transport	anion transmembrane transporter activity;inorganic anion transmembrane transporter activity;ion transmembrane transporter activity;substrate-specific transmembrane transporter activity;substrate-specific transporter activity;sulfate transmembrane transporter activity;transmembrane transporter activity;transporter activity		cell part;extracellular region;integral to membrane;intrinsic to membrane;membrane part	4	4	6.2	6.2	6.2	51.203	0	8.2895	465680000	13	4	4	3	3	3	4
O05896	O05896	>tr|O05896|O05896_MYCTU Amino acid permease OS=Mycobacterium tuberculosis (strain ATCC 25618 / H37Rv) GN=Rv3253c PE=4 SV=1	2	0.453046	0.263688	24.7816	25.7527	25.6889	25.2276	25.055	25.1496	24.854	25.1391	24.9714	24.945	24.849	24.9178	By matching	By MS/MS	By MS/MS	By MS/MS	By MS/MS	By MS/MS	0	3	2	1	1	1		active transmembrane transporter activity;amine transmembrane transporter activity;amino acid transmembrane transporter activity;carboxylic acid transmembrane transporter activity;organic acid transmembrane transporter activity;substrate-specific transmembrane transporter activity;substrate-specific transporter activity;transmembrane transporter activity;transporter activity		cell part;extracellular region;membrane	2	2	4.6	4.6	4.6	52.519	0	30.936	250840000	8	2	2	2	2	2	2
O53291	O53291	>tr|O53291|O53291_MYCTU Fe3+-citrate ABC transporter substrate-binding protein OS=Mycobacterium tuberculosis (strain ATCC 25618 / H37Rv) GN=fecB PE=1 SV=1	11	0.151701	0.405947	28.0798	28.4218	28.486	27.5435	28.0657	28.1605	27.9627	27.8303	27.7361	27.7913	27.7052	27.8116	By MS/MS	By MS/MS	By MS/MS	By MS/MS	By MS/MS	By MS/MS	10	9	9	7	9	12			ABC transporters	cell part;extracellular region;membrane;plasma membrane	11	11	55.7	55.7	55.7	36.91	0	123.7	1795900000	56	11	8	8	10	5	7
P71750	P71750	>tr|P71750|P71750_MYCTU Gamma-glutamyltransferase OS=Mycobacterium tuberculosis (strain ATCC 25618 / H37Rv) GN=ggtB PE=1 SV=2	10	0.26595	0.555054	27.3961	28.2975	28.7844	27.8596	27.5698	27.3834	27.6867	27.6716	27.6963	27.5611	27.5078	27.3764	By MS/MS	By MS/MS	By MS/MS	By MS/MS	By MS/MS	By MS/MS	5	9	8	10	6	5	amine metabolic process;carboxylic acid metabolic process;cellular amine metabolic process;cellular amino acid metabolic process;cellular ketone metabolic process;cellular metabolic process;cellular modified amino acid metabolic process;cellular nitrogen compound metabolic process;cellular process;glutathione metabolic process;metabolic process;nitrogen compound metabolic process;organic acid met…	catalytic activity;gamma-glutamyltransferase activity;transferase activity;transferase activity, transferring acyl groups;transferase activity, transferring amino-acyl groups	Arachidonic acid metabolism;Cyanoamino acid metabolism;Glutathione metabolism;Taurine and hypotaurine metabolism	cell part;extracellular region;membrane;plasma membrane	10	10	19.4	19.4	19.4	66.559	0	64.703	1586700000	43	10	7	9	10	9	8
O53666	O53666	>tr|O53666|O53666_MYCTU Butyryl-CoA dehydrogenase OS=Mycobacterium tuberculosis (strain ATCC 25618 / H37Rv) GN=fadE5 PE=1 SV=1	42	0.0576936	-0.563499	32.0787	32.6423	32.72	33.0991	32.9063	33.126	32.1515	32.0018	32.0978	32.8305	32.5429	32.8046	By MS/MS	By MS/MS	By MS/MS	By MS/MS	By MS/MS	By MS/MS	66	61	74	97	75	88	interaction with host;interspecies interaction between organisms;multi-organism process;response to biotic stimulus;response to defenses of other organism involved in symbiotic interaction;response to host;response to host defenses;response to host immune response;response to immune response of other organism involved in symbiotic interaction;response to other organism;response to stimulus	acyl-CoA dehydrogenase activity;binding;catalytic activity;coenzyme binding;cofactor binding;flavin adenine dinucleotide binding;oxidoreductase activity;oxidoreductase activity, acting on the CH-CH group of donors	Geraniol degradation;Naphthalene degradation	cell part;extracellular region;membrane;plasma membrane	42	36	70	70	66.1	66.045	0	323.31	44938000000	461	42	38	38	37	40	40
P96264	P96264	>sp|P96264|LPQL_MYCTU Probable lipoprotein aminopeptidase LpqL OS=Mycobacterium tuberculosis (strain ATCC 25618 / H37Rv) GN=lpqL PE=1 SV=1	19	0.729453	-0.0862707	29.8216	30.3206	30.5155	30.4929	30.3001	30.1235	29.7914	29.8849	29.8893	29.9843	30.061	30.0249	By MS/MS	By MS/MS	By MS/MS	By MS/MS	By MS/MS	By MS/MS	25	25	28	25	29	29	macromolecule metabolic process;metabolic process;primary metabolic process;protein metabolic process;proteolysis	aminopeptidase activity;binding;calcium ion binding;catalytic activity;cation binding;exopeptidase activity;hydrolase activity;hydrolase activity, acting on glycosyl bonds;hydrolase activity, hydrolyzing O-glycosyl compounds;ion binding;mannosidase activity;mannosyl-oligosaccharide 1,2-alpha-mannosidase activity;mannosyl-oligosaccharide mannosidase activity;metal ion binding;peptidase activity;pe…		cell part;extracellular region;membrane;plasma membrane	19	19	42	42	42	52.042	0	212.74	7827300000	161	19	17	17	18	17	18
O06392	O06392	>tr|O06392|O06392_MYCTU Possible thioredoxin protein (Thiol-disulfide interchange protein) OS=Mycobacterium tuberculosis (strain ATCC 25618 / H37Rv) GN=Rv0526 PE=1 SV=1	7	0.427729	0.308542	26.5987	27.5675	27.6961	27.0665	26.9767	26.8935	26.9753	26.9174	27.0672	26.727	26.5448	26.5416	By MS/MS	By MS/MS	By MS/MS	By MS/MS	By MS/MS	By MS/MS	3	6	3	4	3	4	biological regulation;cell redox homeostasis;cellular homeostasis;cellular process;growth;homeostatic process;regulation of biological process;regulation of biological quality;regulation of cellular process	antioxidant activity;catalytic activity;oxidoreductase activity		cell part;extracellular region;membrane;plasma membrane	7	7	31	31	31	23.218	0	66.199	915290000	23	7	5	6	6	6	6
P96872	P96872	>tr|P96872|P96872_MYCTU Conserved protein (CPSA-related protein) OS=Mycobacterium tuberculosis (strain ATCC 25618 / H37Rv) GN=Rv3267 PE=1 SV=2	8	0.233776	0.38772	27.3763	28.2302	28.1573	27.5876	27.5654	27.4477	27.2451	27.6813	27.5686	27.3272	27.2225	27.1383	By MS/MS	By MS/MS	By MS/MS	By MS/MS	By MS/MS	By MS/MS	8	7	6	6	7	4	growth			cell part;extracellular region;membrane;plasma membrane	8	8	18.1	18.1	18.1	51.313	0	82.544	1371800000	38	8	7	7	6	6	8
O07239	O07239	>tr|O07239|O07239_MYCTU Conserved hypothetical proline and threonine rich protein OS=Mycobacterium tuberculosis (strain ATCC 25618 / H37Rv) GN=Rv0312 PE=1 SV=1	3	0.116346	5.6394	25.8029	26.2243	24.1392	25.2483	17	17	25.7208	25.4839	17	25.3131	17	17	By MS/MS	By MS/MS	By MS/MS	By matching	By matching	By matching	2	1	2	0	0	0	growth			cell part;extracellular region;membrane;plasma membrane	3	3	6.5	6.5	6.5	64.143	0	24.236	195270000	5	3	3	3	2	2	0
O50416	O50416	>tr|O50416|O50416_MYCTU Lipoprotein, LpqD OS=Mycobacterium tuberculosis (strain ATCC 25618 / H37Rv) GN=lpqD PE=1 SV=1	5	0.10725	-0.856794	24.5829	25.7525	25.4827	25.7105	26.4245	26.2534	17	17	25.8343	17	25.7536	25.7172	By MS/MS	By MS/MS	By MS/MS	By MS/MS	By MS/MS	By MS/MS	1	1	0	0	1	2				cell part;extracellular region;membrane;plasma membrane	5	5	22.9	22.9	22.9	25.056	0	9.676	353520000	5	5	3	3	3	4	5
O05582	O05582	>tr|O05582|O05582_MYCTU Uncharacterized protein OS=Mycobacterium tuberculosis (strain ATCC 25618 / H37Rv) GN=Rv0999 PE=1 SV=1	5	0.655436	-0.43481	24.6289	27.1682	27.4627	26.6976	26.9802	26.8864	26.0377	26.5189	26.6702	26.4152	26.4295	26.5571	By MS/MS	By MS/MS	By MS/MS	By MS/MS	By MS/MS	By MS/MS	1	5	4	4	2	3				cell part;extracellular region;membrane;plasma membrane	5	5	26.2	26.2	26.2	25.969	0	38.774	727010000	19	5	2	5	5	5	5
O06347	O06347	>tr|O06347|O06347_MYCTU Possible conserved protein CpsA OS=Mycobacterium tuberculosis (strain ATCC 25618 / H37Rv) GN=cpsA PE=1 SV=3	2	0.403575	2.46844	22.0641	24.1125	17	17	21.7712	17	17	23.4835	17	17	17	17	By matching	By MS/MS	By matching	By matching	By matching	By matching	0	2	0	0	0	0				cell part;extracellular region;membrane;plasma membrane	2	2	4.5	4.5	4.5	54.354	0	17.612	26102000	2	2	1	2	0	0	1
P96834	P96834	>tr|P96834|P96834_MYCTU NAD(P) transhydrogenase subunit beta OS=Mycobacterium tuberculosis (strain ATCC 25618 / H37Rv) GN=pntB PE=1 SV=1	14	0.975116	0.00899951	29.474	30.1388	30.3564	29.8851	30.0783	29.9788	29.5871	29.5143	29.636	29.6698	29.693	29.738	By MS/MS	By MS/MS	By MS/MS	By MS/MS	By MS/MS	By MS/MS	16	17	21	18	21	19		binding;catalytic activity;coenzyme binding;cofactor binding;NAD(P)+ transhydrogenase (AB-specific) activity;NAD(P)+ transhydrogenase activity;NADP binding;nucleotide binding;oxidoreductase activity;oxidoreductase activity, acting on NADH or NADPH;oxidoreductase activity, acting on NADH or NADPH, NAD or NADP as acceptor	Nicotinate and nicotinamide metabolism	cell part;integral to membrane;integral to plasma membrane;intrinsic to membrane;intrinsic to plasma membrane;membrane part;plasma membrane part	14	14	37.1	37.1	37.1	48.858	0	218.32	6485800000	112	14	10	13	13	12	14
P96878	P96878	>tr|P96878|P96878_MYCTU Probable transmembrane carbonic anhydrase (Carbonate dehydratase) (Carbonic dehydratase) OS=Mycobacterium tuberculosis (strain ATCC 25618 / H37Rv) GN=Rv3273 PE=1 SV=2	14	0.366084	0.173793	29.6851	30.0852	30.0997	29.6181	29.9731	29.7575	29.5777	29.4939	29.4365	29.5036	29.6465	29.5789	By MS/MS	By MS/MS	By MS/MS	By MS/MS	By MS/MS	By MS/MS	13	20	17	17	19	18	anion transport;carbon utilization;establishment of localization;inorganic anion transport;ion transport;sulfate transport;transport	anion transmembrane transporter activity;binding;carbonate dehydratase activity;carbon-oxygen lyase activity;catalytic activity;cation binding;hydro-lyase activity;inorganic anion transmembrane transporter activity;ion binding;ion transmembrane transporter activity;lyase activity;metal ion binding;substrate-specific transmembrane transporter activity;substrate-specific transporter activity;sulfat…	Nitrogen metabolism	cell part;integral to membrane;integral to plasma membrane;intrinsic to membrane;intrinsic to plasma membrane;membrane part;plasma membrane part	14	14	22.4	22.4	22.4	80.565	0	143.56	5938400000	104	14	11	13	12	13	13
P95160	P95160	>tr|P95160|P95160_MYCTU NADH dehydrogenase OS=Mycobacterium tuberculosis (strain ATCC 25618 / H37Rv) GN=ndh PE=1 SV=1	19	0.0863004	0.627419	29.78	30.45	30.2319	29.7309	29.1375	29.7112	29.8681	29.6679	29.7441	29.4798	29.013	29.2992	By MS/MS	By MS/MS	By MS/MS	By MS/MS	By MS/MS	By MS/MS	17	18	17	14	10	15	aerobic electron transport chain;aerobic respiration;cellular metabolic process;cellular process;cellular respiration;electron transport chain;energy derivation by oxidation of organic compounds;generation of precursor metabolites and energy;metabolic process;oxidation-reduction process;respiratory electron transport chain	binding;catalytic activity;coenzyme binding;cofactor binding;flavin adenine dinucleotide binding;NAD(P)H dehydrogenase (quinone) activity;oxidoreductase activity;oxidoreductase activity, acting on NADH or NADPH;oxidoreductase activity, acting on NADH or NADPH, quinone or similar compound as acceptor	Oxidative phosphorylation	cell part;integral to membrane;integral to plasma membrane;intrinsic to membrane;intrinsic to plasma membrane;membrane part;plasma membrane part	19	18	49.2	49.2	49.2	49.618	0	216.93	6010200000	91	19	15	16	14	14	14
O05458	O05458	>sp|O05458|MYCP2_MYCTU Mycosin-2 OS=Mycobacterium tuberculosis (strain ATCC 25618 / H37Rv) GN=mycP2 PE=1 SV=1	9	0.235304	0.262388	27.7042	28.2531	28.0188	27.7145	27.9104	27.564	27.5404	27.5243	27.7764	27.4261	27.509	27.3992	By MS/MS	By MS/MS	By MS/MS	By MS/MS	By MS/MS	By MS/MS	3	9	3	8	7	3	macromolecule metabolic process;metabolic process;primary metabolic process;protein metabolic process;proteolysis	catalytic activity;endopeptidase activity;hydrolase activity;peptidase activity;peptidase activity, acting on L-amino acid peptides;serine hydrolase activity;serine-type endopeptidase activity;serine-type peptidase activity		cell part;integral to membrane;integral to plasma membrane;intrinsic to membrane;intrinsic to plasma membrane;membrane part;plasma membrane part	9	9	20.2	20.2	20.2	55.594	0	61.069	1481500000	33	9	7	8	7	7	9
O69637	O69637	>tr|O69637|O69637_MYCTU Membrane protein OS=Mycobacterium tuberculosis (strain ATCC 25618 / H37Rv) GN=Rv3669 PE=1 SV=1	7	0.530816	0.253696	28.3859	29.4874	29.4831	28.791	28.8376	28.9666	28.6188	28.8264	28.7623	28.4999	28.6162	28.6551	By MS/MS	By MS/MS	By MS/MS	By MS/MS	By MS/MS	By MS/MS	12	10	13	9	5	6	growth			cell part;integral to membrane;integral to plasma membrane;intrinsic to membrane;intrinsic to plasma membrane;membrane part;plasma membrane part	7	7	33.7	33.7	33.7	18.919	0	53.512	3322600000	55	7	6	5	7	5	5
O06342	O06342	>sp|O06342|Y3479_MYCTU Uncharacterized membrane protein Rv3479 OS=Mycobacterium tuberculosis (strain ATCC 25618 / H37Rv) GN=Rv3479 PE=1 SV=4	2	0.0800099	-5.53819	17	17	24.08	24.4969	25.3804	24.8173	17	17	17	17	25.0943	17	By matching	By matching	By matching	By matching	By MS/MS	By MS/MS	0	0	0	0	0	1	lipid metabolic process;metabolic process;primary metabolic process			cell part;integral to membrane;integral to plasma membrane;intrinsic to membrane;intrinsic to plasma membrane;membrane part;plasma membrane part	2	2	1.9	1.9	1.9	115.6	0.0093168	1.9126	114650000	1	2	0	0	2	2	2
O69690	O69690	>tr|O69690|O69690_MYCTU Membrane protein OS=Mycobacterium tuberculosis (strain ATCC 25618 / H37Rv) GN=Rv3723 PE=1 SV=1	5	0.723483	-0.160359	27.5756	28.4718	28.9855	28.3298	28.5366	28.6476	27.8116	27.8324	28.3508	28.2527	28.0736	28.3037	By MS/MS	By MS/MS	By MS/MS	By MS/MS	By MS/MS	By MS/MS	6	5	3	3	3	2				cell part;integral to membrane;integral to plasma membrane;intrinsic to membrane;intrinsic to plasma membrane;membrane part;plasma membrane part	5	5	18.9	18.9	18.9	27.367	0	52.915	2251100000	22	5	4	2	2	3	3
O69699	O69699	>tr|O69699|O69699_MYCTU Conserved protein OS=Mycobacterium tuberculosis (strain ATCC 25618 / H37Rv) GN=Rv3732 PE=1 SV=1	6	0.501004	0.232595	27.38	28.4118	28.1174	27.656	27.877	27.6783	27.3273	27.7343	27.4574	27.5288	27.5153	27.5443	By MS/MS	By MS/MS	By MS/MS	By MS/MS	By MS/MS	By MS/MS	5	8	4	6	5	3				cell part;integral to membrane;integral to plasma membrane;intrinsic to membrane;intrinsic to plasma membrane;membrane part;plasma membrane part	6	6	24.7	24.7	24.7	37.532	0	105.36	1495700000	31	6	6	6	6	6	6
O50451	O50451	>tr|O50451|O50451_MYCTU Membrane protein OS=Mycobacterium tuberculosis (strain ATCC 25618 / H37Rv) GN=Rv1234 PE=1 SV=1	4	0.750658	0.0909894	26.2683	27.0757	26.6475	26.3166	26.6573	26.7446	25.8075	26.38	26.3043	17	26.5086	26.3258	By MS/MS	By MS/MS	By MS/MS	By MS/MS	By MS/MS	By MS/MS	1	7	2	2	4	5				cell part;integral to membrane;integral to plasma membrane;intrinsic to membrane;intrinsic to plasma membrane;membrane part;plasma membrane part	4	4	19.4	19.4	19.4	18.604	0	23.047	629250000	21	4	3	4	2	1	2
I6X7Z3	I6X7Z3	>tr|I6X7Z3|I6X7Z3_MYCTU Probable conserved transmembrane protein OS=Mycobacterium tuberculosis (strain ATCC 25618 / H37Rv) GN=Rv3645 PE=1 SV=1	11	0.155373	0.932775	29.9096	30.5657	28.7713	28.6838	29.0118	28.7526	28.9993	29.1106	28.987	29.0979	29.1763	29.2692	By MS/MS	By MS/MS	By MS/MS	By MS/MS	By MS/MS	By MS/MS	8	7	6	9	10	5	biological regulation;biosynthetic process;cellular biosynthetic process;cellular metabolic process;cellular nitrogen compound biosynthetic process;cellular nitrogen compound metabolic process;cellular process;cellular response to stimulus;cyclic nucleotide biosynthetic process;cyclic nucleotide metabolic process;intracellular signal transduction;metabolic process;nitrogen compound metabolic proc…	catalytic activity;lyase activity;molecular transducer activity;phosphorus-oxygen lyase activity;signal transducer activity	Meiosis - yeast;Purine metabolism	cell part;integral to membrane;intrinsic to membrane;membrane part	11	11	27.1	27.1	27.1	58.759	0	37.316	4480600000	45	11	10	8	7	7	9
I6Y1H7	I6Y1H7	>tr|I6Y1H7|I6Y1H7_MYCTU DNA-binding protein OS=Mycobacterium tuberculosis (strain ATCC 25618 / H37Rv) GN=Rv2690c PE=1 SV=1	11	0.794601	0.179818	26.9122	29.1494	28.0445	27.8694	27.8124	27.8847	27.8354	27.3926	27.5673	27.7819	27.8251	27.7176	By MS/MS	By MS/MS	By MS/MS	By MS/MS	By MS/MS	By MS/MS	5	12	12	8	8	7		active transmembrane transporter activity;amine transmembrane transporter activity;amino acid transmembrane transporter activity;carboxylic acid transmembrane transporter activity;organic acid transmembrane transporter activity;substrate-specific transmembrane transporter activity;substrate-specific transporter activity;transmembrane transporter activity;transporter activity		cell part;integral to membrane;intrinsic to membrane;membrane part	11	11	16.7	16.7	16.7	70.801	0	61.004	1727300000	52	11	7	11	10	10	10
I6X4W4	I6X4W4	>tr|I6X4W4|I6X4W4_MYCTU ArsC family transcriptional regulator OS=Mycobacterium tuberculosis (strain ATCC 25618 / H37Rv) GN=arsC PE=1 SV=1	2	0.100148	-0.953298	22.9171	21.7408	23.1282	23.55	23.7524	23.3437	17	17	17	17	17	23.0997	By matching	By MS/MS	By matching	By matching	By matching	By MS/MS	0	1	0	0	0	0		active transmembrane transporter activity;bile acid transmembrane transporter activity;bile acid:sodium symporter activity;carboxylic acid transmembrane transporter activity;cation transmembrane transporter activity;inorganic cation transmembrane transporter activity;ion transmembrane transporter activity;metal ion transmembrane transporter activity;monocarboxylic acid transmembrane transporter a…		cell part;integral to membrane;intrinsic to membrane;membrane part	2	2	4.4	4.4	4.4	53.225	0	3.6006	57651000	1	2	2	1	1	2	2
P71815;P96368	P71815	>tr|P71815|P71815_MYCTU ATP-binding protein OS=Mycobacterium tuberculosis (strain ATCC 25618 / H37Rv) GN=phoR PE=1 SV=1	6	0.181512	0.514946	26.2643	27.1409	26.849	26.2878	25.8889	26.5327	26.1768	26.4905	25.845	25.9795	26.3104	26.0657	By MS/MS	By MS/MS	By MS/MS	By MS/MS	By MS/MS	By MS/MS	3	4	4	2	3	3	biological regulation;cellular process;cellular response to stimulus;regulation of biological process;regulation of cellular process;response to stimulus;signal transduction;signal transduction via phosphorylation event	adenyl nucleotide binding;adenyl ribonucleotide binding;ATP binding;binding;catalytic activity;kinase activity;molecular transducer activity;nucleotide binding;phosphotransferase activity, alcohol group as acceptor;phosphotransferase activity, nitrogenous group as acceptor;protein histidine kinase activity;protein kinase activity;purine nucleotide binding;purine ribonucleoside triphosphate bindin…		cell part;integral to membrane;intrinsic to membrane;membrane part	6	6	15.5	15.5	15.5	52.016	0	52.07	590620000	19	NaN	4	6	5	5	4
O53508	O53508	>sp|O53508|MPTA_MYCTU Alpha-(1->6)-mannopyranosyltransferase A OS=Mycobacterium tuberculosis (strain ATCC 25618 / H37Rv) GN=mptA PE=1 SV=1	3	0.34202	-0.254885	24.4641	25.1539	24.8508	24.9102	25.3269	24.9963	24.2587	24.8922	24.2845	24.4253	17	17	By MS/MS	By MS/MS	By MS/MS	By MS/MS	By MS/MS	By MS/MS	1	2	1	1	1	1	biosynthetic process;cellular biosynthetic process;cellular lipid metabolic process;cellular metabolic process;cellular process;glycolipid biosynthetic process;glycolipid metabolic process;growth;lipid biosynthetic process;lipid metabolic process;membrane lipid biosynthetic process;membrane lipid metabolic process;metabolic process;primary metabolic process	catalytic activity;mannosyltransferase activity;transferase activity;transferase activity, transferring glycosyl groups;transferase activity, transferring hexosyl groups		cell part;integral to membrane;intrinsic to membrane;membrane part	3	3	7	7	7	55.293	0	32.199	197820000	7	3	3	3	3	3	2
O53582	O53582	>sp|O53582|AFTB_MYCTU Terminal beta-(1->2)-arabinofuranosyltransferase OS=Mycobacterium tuberculosis (strain ATCC 25618 / H37Rv) GN=aftB PE=1 SV=3	6	0.773585	-0.0538006	27.468	27.638	27.2248	27.4734	27.2902	27.7287	27.1031	27.1266	27.1562	27.1868	27.0829	27.349	By MS/MS	By MS/MS	By MS/MS	By MS/MS	By MS/MS	By MS/MS	3	5	3	3	3	3	biosynthetic process;capsule organization;capsule polysaccharide biosynthetic process;carbohydrate biosynthetic process;carbohydrate metabolic process;cellular biosynthetic process;cellular carbohydrate biosynthetic process;cellular carbohydrate metabolic process;cellular component organization;cellular component organization or biogenesis;cellular macromolecule biosynthetic process;cellular macr…	catalytic activity;transferase activity;transferase activity, transferring glycosyl groups		cell part;integral to membrane;intrinsic to membrane;membrane part	6	6	13.1	13.1	13.1	68.709	0	24.454	1124200000	20	6	5	6	4	5	6
O53150	O53150	>sp|O53150|Y1459_MYCTU Alpha-(1->6)-mannopyranosyltransferase Rv1459c OS=Mycobacterium tuberculosis (strain ATCC 25618 / H37Rv) GN=Rv1459c PE=1 SV=1	3	0.929393	0.0244096	25.4589	26.2335	26.0037	26.0933	25.8465	25.683	25.2709	25.5004	25.4599	25.8868	25.6777	25.5118	By MS/MS	By MS/MS	By MS/MS	By MS/MS	By MS/MS	By MS/MS	1	2	2	2	3	3	growth	catalytic activity;transferase activity;transferase activity, transferring glycosyl groups		cell part;integral to membrane;intrinsic to membrane;membrane part	3	3	4.9	4.9	4.9	62.693	0	11.225	378090000	13	3	3	3	2	3	2
L0TB61	L0TB61	>tr|L0TB61|L0TB61_MYCTU Conserved transmembrane protein OS=Mycobacterium tuberculosis (strain ATCC 25618 / H37Rv) GN=Rv2037c PE=1 SV=1	8	0.045131	-0.647023	27.3304	26.9638	27.2887	27.5734	28.2152	27.7353	27.1196	26.3876	26.3518	27.6395	27.7783	27.5969	By MS/MS	By MS/MS	By MS/MS	By MS/MS	By MS/MS	By MS/MS	2	4	5	4	10	6	lipid metabolic process;metabolic process;primary metabolic process			cell part;integral to membrane;intrinsic to membrane;membrane part	8	8	38.9	38.9	38.9	34.688	0	127.68	1198400000	31	8	5	7	6	5	7
P71833	P71833	>tr|P71833|P71833_MYCTU Membrane protein OS=Mycobacterium tuberculosis (strain ATCC 25618 / H37Rv) GN=Rv0779c PE=1 SV=1	3	0.381175	2.47048	24.6166	24.4495	24.4169	24.5232	17	24.5483	24.6366	17	17	24.2567	17	24.3438	By MS/MS	By MS/MS	By MS/MS	By MS/MS	By MS/MS	By MS/MS	1	0	0	1	1	1				cell part;integral to membrane;intrinsic to membrane;membrane part	3	3	18.9	18.9	18.9	21.572	0	5.9826	119680000	4	3	3	2	1	3	1
P96272	P96272	>tr|P96272|P96272_MYCTU Membrane protein OS=Mycobacterium tuberculosis (strain ATCC 25618 / H37Rv) GN=Rv0426c PE=1 SV=1	5	0.225258	-0.599547	26.7681	28.0609	27.2002	27.6216	27.9804	28.2258	26.1114	27.2052	27.0172	27.8318	27.5671	27.8784	By MS/MS	By MS/MS	By MS/MS	By MS/MS	By MS/MS	By MS/MS	4	6	4	4	6	7				cell part;integral to membrane;intrinsic to membrane;membrane part	5	5	48.3	48.3	48.3	13.93	0	38.47	1333700000	31	5	4	5	2	4	5
O33237	O33237	>tr|O33237|O33237_MYCTU Probable conserved transmembrane protein OS=Mycobacterium tuberculosis (strain ATCC 25618 / H37Rv) GN=Rv2732c PE=1 SV=1	6	0.62491	-0.133387	27.3509	27.4847	28.1161	27.7298	27.6639	27.9581	27.3568	27.523	27.3408	27.3057	27.2449	27.6339	By MS/MS	By MS/MS	By MS/MS	By MS/MS	By MS/MS	By MS/MS	7	6	7	7	6	7				cell part;integral to membrane;intrinsic to membrane;membrane part	6	6	26	26	26	21.989	0	66.139	1345900000	40	6	6	6	6	5	5
O69662	O69662	>tr|O69662|O69662_MYCTU Membrane protein OS=Mycobacterium tuberculosis (strain ATCC 25618 / H37Rv) GN=Rv3694c PE=1 SV=1	5	0.0678061	0.464481	26.1659	26.6861	26.678	25.9806	25.9649	26.191	26.1392	25.9512	25.7654	25.7881	25.9147	25.9964	By MS/MS	By MS/MS	By MS/MS	By MS/MS	By MS/MS	By MS/MS	3	3	1	3	1	2				cell part;integral to membrane;intrinsic to membrane;membrane part	5	5	17.6	17.6	17.6	35.471	0	12.851	498930000	13	5	3	5	4	3	3
O07744	O07744	>tr|O07744|O07744_MYCTU Possible transmembrane protein OS=Mycobacterium tuberculosis (strain ATCC 25618 / H37Rv) GN=Rv1888c PE=4 SV=1	2	0.372404	1.17236	24.1841	26.0086	25.9054	25.2122	25.1899	22.179	17	17	25.2684	17	17	17	By matching	By MS/MS	By MS/MS	By matching	By MS/MS	By MS/MS	0	1	1	0	1	1				cell part;integral to membrane;intrinsic to membrane;membrane part	2	2	12.4	12.4	12.4	21.638	0	4.1054	231310000	4	2	1	2	2	1	2
O06138	O06138	>tr|O06138|O06138_MYCTU ABC transporter ATP-binding protein OS=Mycobacterium tuberculosis (strain ATCC 25618 / H37Rv) GN=cydD PE=1 SV=1	3	0.0784677	-4.72891	21.2896	22.2088	17	22.9799	24.5634	27.1418	17	17	17	17	24.2773	17	By MS/MS	By matching	By matching	By matching	By MS/MS	By MS/MS	0	0	0	0	1	1	amine transport;amino acid transport;ATP catabolic process;ATP metabolic process;carboxylic acid transport;catabolic process;cellular catabolic process;cellular metabolic process;cellular nitrogen compound catabolic process;cellular nitrogen compound metabolic process;cellular process;cysteine transport;establishment of localization;heterocycle catabolic process;heterocycle metabolic process;meta…	active transmembrane transporter activity;adenyl nucleotide binding;adenyl ribonucleotide binding;ATP binding;ATPase activity;ATPase activity, coupled;ATPase activity, coupled to movement of substances;ATPase activity, coupled to transmembrane movement of substances;binding;catalytic activity;hydrolase activity;hydrolase activity, acting on acid anhydrides;hydrolase activity, acting on acid anhyd…	ABC transporters	cell part;integral to membrane;intrinsic to membrane;membrane;membrane part;plasma membrane	3	3	7.8	7.8	7.8	54.797	0	5.6966	188550000	2	3	1	1	0	1	2
L0T911	L0T911	>sp|L0T911|PBPB_MYCTU Penicillin-binding protein PbpB OS=Mycobacterium tuberculosis (strain ATCC 25618 / H37Rv) GN=pbpB PE=1 SV=1	2	0.291292	0.600775	24.1499	25.5713	25.0733	24.6874	23.8084	24.4962	17	24.9218	17	17	17	24.2845	By MS/MS	By MS/MS	By MS/MS	By MS/MS	By MS/MS	By MS/MS	0	1	0	0	1	1	amine metabolic process;aminoglycan biosynthetic process;aminoglycan metabolic process;biosynthetic process;carbohydrate biosynthetic process;carbohydrate metabolic process;cell wall macromolecule biosynthetic process;cell wall macromolecule metabolic process;cell wall organization or biogenesis;cellular biosynthetic process;cellular cell wall macromolecule metabolic process;cellular cell wall or…	binding;carboxylic acid binding;drug binding;penicillin binding	Peptidoglycan biosynthesis	cell part;integral to membrane;intrinsic to membrane;membrane;membrane part;plasma membrane	2	2	2.5	2.5	2.5	72.536	0	6.5351	169150000	3	2	2	2	2	2	1
O53857	O53857	>sp|O53857|NARS_MYCTU Probable sensor histidine kinase NarS OS=Mycobacterium tuberculosis (strain ATCC 25618 / H37Rv) GN=narS PE=1 SV=3	6	0.461627	-0.534477	24.012	26.0215	24.8073	25.6829	25.8713	24.89	17	17	17	25.5648	25.5038	17	By MS/MS	By MS/MS	By matching	By MS/MS	By MS/MS	By MS/MS	0	1	0	2	2	1	biological regulation;cellular process;cellular response to stimulus;regulation of biological process;regulation of cellular process;response to stimulus;signal transduction;two-component signal transduction system (phosphorelay)	adenyl nucleotide binding;adenyl ribonucleotide binding;ATP binding;binding;catalytic activity;kinase activity;nucleotide binding;phosphotransferase activity, alcohol group as acceptor;phosphotransferase activity, nitrogenous group as acceptor;protein histidine kinase activity;protein kinase activity;purine nucleotide binding;purine ribonucleoside triphosphate binding;purine ribonucleotide bindin…		cell part;integral to membrane;intrinsic to membrane;membrane;membrane part;plasma membrane	6	6	15.5	15.5	15.5	45.783	0	11.837	260730000	6	6	3	4	3	6	4
L0T550	L0T550	>sp|L0T550|RIP2_MYCTU Putative zinc metalloprotease Rip2 OS=Mycobacterium tuberculosis (strain ATCC 25618 / H37Rv) GN=rip2 PE=1 SV=1	2	0.0667222	1.32821	23.6531	25.2725	25.1562	23.2415	23.5651	23.2905	17	24.6228	24.5414	17	17	17	By matching	By MS/MS	By MS/MS	By MS/MS	By MS/MS	By matching	0	1	1	0	0	0	macromolecule metabolic process;metabolic process;primary metabolic process;protein metabolic process;proteolysis	binding;catalytic activity;cation binding;endopeptidase activity;hydrolase activity;ion binding;metal ion binding;metalloendopeptidase activity;metallopeptidase activity;peptidase activity;peptidase activity, acting on L-amino acid peptides		cell part;integral to membrane;intrinsic to membrane;membrane;membrane part;plasma membrane	2	2	7.3	7.3	7.3	28.121	0.0024223	2.8807	123700000	2	2	2	2	2	1	1
O53176	O53176	>sp|O53176|Y2449_MYCTU Putative trans-acting enoyl reductase Rv2449c OS=Mycobacterium tuberculosis (strain ATCC 25618 / H37Rv) GN=Rv2449c PE=1 SV=3	15	0.837712	0.0624135	28.8188	29.5166	29.7478	29.3794	29.3353	29.1812	28.8575	28.9374	29.0502	29.0269	29.0793	29.0518	By MS/MS	By MS/MS	By MS/MS	By MS/MS	By MS/MS	By MS/MS	7	9	6	10	7	8		catalytic activity;oxidoreductase activity		cell part;integral to membrane;intrinsic to membrane;membrane;membrane part;plasma membrane	16	15	43	41.1	41.1	44.378	0	79.433	4127500000	47	15	11	11	12	12	11
P96419	P96419	>sp|P96419|AFTD_MYCTU Alpha-(1->3)-arabinofuranosyltransferase OS=Mycobacterium tuberculosis (strain ATCC 25618 / H37Rv) GN=aftD PE=1 SV=2	4	0.828638	0.0987231	27.3959	28.6837	28.6174	27.979	28.2753	28.1465	17	27.9845	27.8422	27.9035	27.9906	27.9933	By MS/MS	By MS/MS	By MS/MS	By MS/MS	By MS/MS	By MS/MS	2	1	3	2	4	2	biological adhesion;biosynthetic process;capsule organization;capsule polysaccharide biosynthetic process;carbohydrate biosynthetic process;carbohydrate metabolic process;cell adhesion;cellular biosynthetic process;cellular carbohydrate biosynthetic process;cellular carbohydrate metabolic process;cellular component organization;cellular component organization or biogenesis;cellular macromolecule …	catalytic activity;transferase activity		cell part;integral to membrane;intrinsic to membrane;membrane;membrane part;plasma membrane	4	4	2.4	2.4	2.4	146.28	0	4.217	1906100000	14	4	2	2	2	3	4
O53900	O53900	>tr|O53900|O53900_MYCTU ABC transporter substrate-binding protein OS=Mycobacterium tuberculosis (strain ATCC 25618 / H37Rv) GN=Rv0987 PE=1 SV=2	6	0.478239	-0.2099	26.4359	26.6468	27.0487	27.2731	26.582	26.906	26.1423	26.5441	26.4152	27.0171	26.1903	26.6306	By MS/MS	By MS/MS	By matching	By MS/MS	By MS/MS	By MS/MS	2	1	0	2	1	4				cell part;integral to membrane;intrinsic to membrane;membrane;membrane part;plasma membrane	6	6	7.7	7.7	7.7	93.605	0	6.1977	723080000	10	6	5	3	4	6	5
O69659	O69659	>sp|O69659|Y3691_MYCTU Uncharacterized membrane protein Rv3691 OS=Mycobacterium tuberculosis (strain ATCC 25618 / H37Rv) GN=Rv3691 PE=1 SV=4	4	0.493781	0.452277	24.7271	26.6221	26.3994	25.3415	25.5024	25.5479	17	25.9572	25.71	17	17	17	By MS/MS	By MS/MS	By MS/MS	By MS/MS	By MS/MS	By MS/MS	1	2	1	0	1	1				cell part;integral to membrane;intrinsic to membrane;membrane;membrane part;plasma membrane	4	4	10	10	10	40.442	0	18.387	358690000	6	4	3	4	3	3	3
I6WZD7	I6WZD7	>tr|I6WZD7|I6WZD7_MYCTU Conserved protein OS=Mycobacterium tuberculosis (strain ATCC 25618 / H37Rv) GN=Rv0760c PE=1 SV=1	7	0.0819659	-0.734559	27.9825	28.7429	28.5185	28.7056	29.4252	29.3168	27.847	28.29	28.1286	28.8673	28.6163	28.6159	By MS/MS	By MS/MS	By MS/MS	By MS/MS	By MS/MS	By MS/MS	6	4	7	8	8	7	establishment of localization;transport	catalytic activity;isomerase activity	Steroid hormone biosynthesis	cell part;intracellular	7	7	68.3	68.3	68.3	15.242	0	75.474	2926300000	40	7	6	5	5	7	6
I6XF17	I6XF17	>tr|I6XF17|I6XF17_MYCTU 3-5 exonuclease OS=Mycobacterium tuberculosis (strain ATCC 25618 / H37Rv) GN=Rv2681 PE=1 SV=1	9	0.0715221	0.972392	27.1589	27.276	27.2585	26.5777	26.7299	25.4686	26.5162	26.5855	26.8544	26.4488	26.3337	26.2827	By MS/MS	By MS/MS	By MS/MS	By MS/MS	By MS/MS	By MS/MS	4	6	4	1	2	2		3'-5' exonuclease activity;binding;catalytic activity;exonuclease activity;hydrolase activity;hydrolase activity, acting on ester bonds;nuclease activity;nucleic acid binding;nucleotide binding		cell part;intracellular	9	9	19.9	19.9	19.9	47.224	0	10.8	730810000	19	9	7	7	7	6	5
O33269	O33269	>tr|O33269|O33269_MYCTU Possible transcriptional regulatory protein OS=Mycobacterium tuberculosis (strain ATCC 25618 / H37Rv) GN=Rv0339c PE=1 SV=1	6	0.551684	0.217689	26.0568	27.0463	27.0508	26.5823	26.5266	26.3919	26.0597	26.3633	26.3521	26.3693	26.2872	26.2173	By MS/MS	By MS/MS	By MS/MS	By MS/MS	By MS/MS	By MS/MS	3	7	6	3	2	4		adenyl nucleotide binding;adenyl ribonucleotide binding;ATP binding;binding;DNA binding;nucleic acid binding;nucleic acid binding transcription factor activity;nucleotide binding;purine nucleotide binding;purine ribonucleoside triphosphate binding;purine ribonucleotide binding;ribonucleotide binding;sequence-specific DNA binding;sequence-specific DNA binding transcription factor activity		cell part;intracellular	6	6	9	9	9	87.775	0	69.414	632630000	25	6	5	5	5	4	4
O69711	O69711	>sp|O69711|NMTR_MYCTU HTH-type transcriptional regulator NmtR OS=Mycobacterium tuberculosis (strain ATCC 25618 / H37Rv) GN=nmtR PE=1 SV=3	4	0.12547	0.537076	26.2875	26.9356	27.1985	26.2988	26.1494	26.3621	17	26.5325	26.2513	26.0369	26.0426	17	By MS/MS	By MS/MS	By MS/MS	By MS/MS	By MS/MS	By MS/MS	1	2	1	1	1	1	biological regulation;biosynthetic process;cellular biosynthetic process;cellular macromolecule biosynthetic process;cellular macromolecule metabolic process;cellular metabolic process;cellular nitrogen compound metabolic process;cellular process;macromolecule biosynthetic process;macromolecule metabolic process;metabolic process;nitrogen compound metabolic process;nucleic acid metabolic process;…	binding;cation binding;DNA binding;ion binding;metal ion binding;nucleic acid binding;nucleic acid binding transcription factor activity;sequence-specific DNA binding transcription factor activity		cell part;intracellular	4	4	67.5	67.5	67.5	12.835	0	22.77	607520000	7	4	3	4	4	4	3
Q79G00	Q79G00	>tr|Q79G00|Q79G00_MYCTU Probable transcriptional regulatory protein Mce1R (Probably GntR-family) OS=Mycobacterium tuberculosis (strain ATCC 25618 / H37Rv) GN=mce1R PE=1 SV=2	2	0.462011	-2.40659	17	22.9521	17	17	23.7904	23.3815	17	17	17	17	17	23.1375	By matching	By matching	By matching	By matching	By MS/MS	By MS/MS	0	0	0	0	1	2	biological regulation;biosynthetic process;cellular biosynthetic process;cellular macromolecule biosynthetic process;cellular macromolecule metabolic process;cellular metabolic process;cellular nitrogen compound metabolic process;cellular process;interaction with host;interspecies interaction between organisms;macromolecule biosynthetic process;macromolecule metabolic process;metabolic process;mo…	binding;DNA binding;nucleic acid binding;nucleic acid binding transcription factor activity;sequence-specific DNA binding transcription factor activity		cell part;intracellular	2	2	9	9	9	24.168	0.0039841	2.5493	33551000	3	2	0	1	0	0	2
I6Y8K3	I6Y8K3	>tr|I6Y8K3|I6Y8K3_MYCTU MarR family transcriptional regulator OS=Mycobacterium tuberculosis (strain ATCC 25618 / H37Rv) GN=Rv0737 PE=1 SV=1	5	0.0911425	-1.74011	22.9064	25.3249	25.0686	25.9302	26.5013	26.0887	17	17	17	25.7452	26.0117	25.8789	By MS/MS	By MS/MS	By MS/MS	By MS/MS	By MS/MS	By MS/MS	1	2	1	2	2	4	biosynthetic process;cellular biosynthetic process;cellular macromolecule biosynthetic process;cellular macromolecule metabolic process;cellular metabolic process;cellular nitrogen compound metabolic process;cellular process;macromolecule biosynthetic process;macromolecule metabolic process;metabolic process;nitrogen compound metabolic process;nucleic acid metabolic process;nucleobase-containing …	binding;DNA binding;nucleic acid binding;nucleic acid binding transcription factor activity;sequence-specific DNA binding transcription factor activity		cell part;intracellular	5	5	29.7	29.7	29.7	18.078	0	7.2925	315370000	12	5	1	3	2	3	3
O53838	O53838	>sp|O53838|KMTR_MYCTU HTH-type transcriptional regulator KmtR OS=Mycobacterium tuberculosis (strain ATCC 25618 / H37Rv) GN=kmtR PE=1 SV=3	3	0.550619	-1.1517	23.4664	24.9141	25.1064	24.1623	29.0233	23.7564	23.6722	24.3316	17	23.7278	17	17	By matching	By MS/MS	By MS/MS	By MS/MS	By MS/MS	By matching	0	2	1	1	2	0	biosynthetic process;cellular biosynthetic process;cellular macromolecule biosynthetic process;cellular macromolecule metabolic process;cellular metabolic process;cellular nitrogen compound metabolic process;cellular process;macromolecule biosynthetic process;macromolecule metabolic process;metabolic process;nitrogen compound metabolic process;nucleic acid metabolic process;nucleobase-containing …	binding;DNA binding;nucleic acid binding;nucleic acid binding transcription factor activity;sequence-specific DNA binding transcription factor activity		cell part;intracellular	3	3	20.8	20.8	20.8	14.296	0.0039698	2.4487	657890000	6	3	2	2	2	2	3
P96857	P96857	>tr|P96857|P96857_MYCTU LacI family transcriptional regulator OS=Mycobacterium tuberculosis (strain ATCC 25618 / H37Rv) GN=Rv3575c PE=1 SV=4	14	0.0106241	1.01738	28.8449	29.3002	29.5542	28.315	28.2892	28.043	28.7587	28.6029	28.7403	28.1949	28.1549	28.1269	By MS/MS	By MS/MS	By MS/MS	By MS/MS	By MS/MS	By MS/MS	11	14	17	6	9	5		binding;DNA binding;nucleic acid binding;nucleic acid binding transcription factor activity;sequence-specific DNA binding transcription factor activity		cell part;intracellular	14	14	51.3	51.3	51.3	38.209	0	69.717	2870000000	62	14	13	12	12	9	11
P71977	P71977	>tr|P71977|P71977_MYCTU Probable transcriptional regulatory protein OS=Mycobacterium tuberculosis (strain ATCC 25618 / H37Rv) GN=Rv1719 PE=1 SV=2	8	0.295927	0.386733	27.5476	28.4605	28.5411	27.8523	27.8325	27.7042	27.8728	27.7452	27.9748	27.5153	27.4109	27.3649	By MS/MS	By MS/MS	By MS/MS	By MS/MS	By MS/MS	By MS/MS	6	5	4	6	5	3		binding;DNA binding;nucleic acid binding;nucleic acid binding transcription factor activity;sequence-specific DNA binding transcription factor activity		cell part;intracellular	8	8	35.9	35.9	35.9	27.904	0	36.526	1656100000	29	8	6	5	6	6	5
I6YBQ3	I6YBQ3	>tr|I6YBQ3|I6YBQ3_MYCTU AsnC family transcriptional regulator OS=Mycobacterium tuberculosis (strain ATCC 25618 / H37Rv) GN=lrpA PE=1 SV=1	3	0.176601	-0.252518	26.6702	27.1002	27.0745	27.1191	27.1519	27.3314	26.558	26.7554	26.7296	26.814	26.7205	26.9596	By MS/MS	By MS/MS	By MS/MS	By MS/MS	By MS/MS	By MS/MS	3	1	1	2	2	3	biosynthetic process;cellular biosynthetic process;cellular macromolecule biosynthetic process;cellular macromolecule metabolic process;cellular metabolic process;cellular nitrogen compound metabolic process;cellular process;macromolecule biosynthetic process;macromolecule metabolic process;metabolic process;nitrogen compound metabolic process;nucleic acid metabolic process;nucleobase-containing …	binding;DNA binding;nucleic acid binding;nucleic acid binding transcription factor activity;sequence-specific DNA binding;sequence-specific DNA binding transcription factor activity		cell part;intracellular	3	3	20.7	20.7	20.7	16.51	0	13.761	855750000	12	3	3	2	2	3	3
P71888	P71888	>tr|P71888|P71888_MYCTU AsnC family transcriptional regulator OS=Mycobacterium tuberculosis (strain ATCC 25618 / H37Rv) GN=Rv2324 PE=1 SV=1	4	0.510223	-0.731826	23.0739	26.1577	25.8889	25.3043	26.0192	25.9925	17	25.4048	25.3593	25.2307	25.7019	25.7166	By MS/MS	By MS/MS	By MS/MS	By MS/MS	By MS/MS	By MS/MS	0	1	1	2	1	3		binding;DNA binding;nucleic acid binding;nucleic acid binding transcription factor activity;sequence-specific DNA binding;sequence-specific DNA binding transcription factor activity		cell part;intracellular	4	4	23	23	23	16.351	0	4.0869	322030000	8	4	1	4	3	3	4
O33321	O33321	>tr|O33321|O33321_MYCTU AsnC family transcriptional regulator OS=Mycobacterium tuberculosis (strain ATCC 25618 / H37Rv) GN=Rv2779c PE=1 SV=3	3	0.676231	0.18126	23.4089	24.6328	24.5959	24.0161	24.0887	23.989	17	17	17	17	23.8026	17	By MS/MS	By MS/MS	By MS/MS	By matching	By MS/MS	By matching	0	0	0	0	1	0		binding;DNA binding;nucleic acid binding;nucleic acid binding transcription factor activity;sequence-specific DNA binding;sequence-specific DNA binding transcription factor activity		cell part;intracellular	3	3	24.6	24.6	24.6	19.872	0	5.8143	113970000	1	3	2	2	2	2	1
O06619	O06619	>tr|O06619|O06619_MYCTU Conserved protein OS=Mycobacterium tuberculosis (strain ATCC 25618 / H37Rv) GN=Rv1571 PE=1 SV=1	5	0.198477	0.621985	26.6729	27.9003	27.803	26.6621	26.9581	26.8901	26.8271	26.9707	27.054	26.5958	26.7819	26.8041	By MS/MS	By MS/MS	By MS/MS	By MS/MS	By MS/MS	By MS/MS	3	6	7	3	4	3	cellular macromolecule metabolic process;cellular metabolic process;cellular nitrogen compound metabolic process;cellular process;macromolecule metabolic process;metabolic process;nitrogen compound metabolic process;nucleic acid metabolic process;nucleobase-containing compound metabolic process;primary metabolic process;RNA metabolic process	catalytic activity		cell part;intracellular	5	5	49.7	49.7	49.7	18.1	0	31.823	952620000	26	5	4	4	4	4	5
O08446	O08446	>tr|O08446|O08446_MYCTU ArsR family transcriptional regulator OS=Mycobacterium tuberculosis (strain ATCC 25618 / H37Rv) GN=Rv0324 PE=1 SV=1	3	0.282942	0.395456	25.9178	26.2708	26.8656	25.9292	26.244	25.6947	26.0334	25.7194	25.9402	25.9008	25.6876	25.739	By MS/MS	By MS/MS	By MS/MS	By MS/MS	By MS/MS	By MS/MS	2	3	3	2	3	3		catalytic activity;nucleic acid binding transcription factor activity;sequence-specific DNA binding transcription factor activity;sulfurtransferase activity;thiosulfate sulfurtransferase activity;transferase activity;transferase activity, transferring sulfur-containing groups		cell part;intracellular	3	3	17.7	17.7	17.7	24.121	0	16.574	464310000	16	3	2	2	3	2	3
O53773;P72040	O53773	>tr|O53773|O53773_MYCTU Probable transcriptional regulatory protein (Possibly ArsR-family) OS=Mycobacterium tuberculosis (strain ATCC 25618 / H37Rv) GN=Rv0576 PE=1 SV=3	10	0.622432	0.196313	28.9828	29.934	30.1664	29.3723	29.6082	29.5137	29.0721	29.2767	29.4597	29.2162	29.2064	29.3334	By MS/MS	By MS/MS	By MS/MS	By MS/MS	By MS/MS	By MS/MS	15	17	14	14	12	16	response to stimulus;response to stress	nucleic acid binding transcription factor activity;sequence-specific DNA binding transcription factor activity		cell part;intracellular	10	10	32	32	32	46.407	0	121.64	5041100000	88	NaN	8	10	10	9	10
O06550	O06550	>tr|O06550|O06550_MYCTU GntR family transcriptional regulator OS=Mycobacterium tuberculosis (strain ATCC 25618 / H37Rv) GN=Rv1152 PE=1 SV=1	7	0.189257	-0.44152	26.5499	27.2022	27.3598	27.2209	27.6113	27.6043	26.4206	26.9765	26.8689	26.9639	27.2343	27.167	By MS/MS	By MS/MS	By MS/MS	By MS/MS	By MS/MS	By MS/MS	3	4	3	3	4	4		nucleic acid binding transcription factor activity;sequence-specific DNA binding transcription factor activity		cell part;intracellular	7	7	49.6	49.6	49.6	13.114	0	23.296	990410000	21	7	5	5	5	5	6
P71885	P71885	>tr|P71885|P71885_MYCTU Conserved protein OS=Mycobacterium tuberculosis (strain ATCC 25618 / H37Rv) GN=Rv2327 PE=1 SV=1	11	0.3748	0.352638	27.7628	28.9038	28.7122	28.0657	28.1237	28.1315	27.9718	27.9116	27.8499	27.8843	27.8059	27.8595	By MS/MS	By MS/MS	By MS/MS	By MS/MS	By MS/MS	By MS/MS	4	4	7	6	4	5		nucleic acid binding transcription factor activity;sequence-specific DNA binding transcription factor activity		cell part;intracellular	11	11	63.8	63.8	63.8	17.208	0	51.2	2037200000	30	11	7	11	11	9	8
P71672	P71672	>tr|P71672|P71672_MYCTU Probable transcriptional regulatory protein OS=Mycobacterium tuberculosis (strain ATCC 25618 / H37Rv) GN=Rv1404 PE=1 SV=1	10	0.254802	-0.312359	29.6673	30.2658	30.4257	30.4704	30.4832	30.3423	29.64	29.673	29.9044	30.0926	30.0201	30.116	By MS/MS	By MS/MS	By MS/MS	By MS/MS	By MS/MS	By MS/MS	16	16	18	21	17	23	biosynthetic process;cellular biosynthetic process;cellular macromolecule biosynthetic process;cellular macromolecule metabolic process;cellular metabolic process;cellular nitrogen compound metabolic process;cellular process;macromolecule biosynthetic process;macromolecule metabolic process;metabolic process;nitrogen compound metabolic process;nucleic acid metabolic process;nucleobase-containing …	binding;DNA binding;nucleic acid binding;nucleic acid binding transcription factor activity;sequence-specific DNA binding transcription factor activity		cell part;intracellular;membrane;plasma membrane	10	10	38.1	38.1	38.1	17.521	0	218.71	7935800000	111	10	8	9	9	10	10
O53486	O53486	>tr|O53486|O53486_MYCTU Conserved protein OS=Mycobacterium tuberculosis (strain ATCC 25618 / H37Rv) GN=Rv2042c PE=1 SV=1	12	0.752941	-0.224646	26.6697	28.7426	28.4678	27.904	28.396	28.254	27.2538	27.971	27.8757	27.7259	28.0146	27.7741	By MS/MS	By MS/MS	By MS/MS	By MS/MS	By MS/MS	By MS/MS	5	7	6	5	6	4	establishment of localization;transport			cell part;intracellular;membrane;plasma membrane	12	12	56.6	56.6	56.6	29.091	0	65.923	1851600000	33	12	7	11	10	9	9
L7N662	L7N662	>tr|L7N662|L7N662_MYCTU Cytochrome BD ubiquinol oxidase subunit I OS=Mycobacterium tuberculosis (strain ATCC 25618 / H37Rv) GN=cydA PE=1 SV=1	3	0.0138069	-0.858006	26.2457	26.7261	26.1703	27.4499	27.0952	27.171	26.1945	26.1628	26.1097	27.1612	26.8651	26.6132	By MS/MS	By MS/MS	By matching	By MS/MS	By MS/MS	By MS/MS	2	2	0	3	2	1			Oxidative phosphorylation	cell part;membrane	3	3	5.8	5.8	5.8	53.826	0	14.041	743910000	10	3	3	3	2	3	3
O07235	O07235	>tr|O07235|O07235_MYCTU Membrane protein OS=Mycobacterium tuberculosis (strain ATCC 25618 / H37Rv) GN=Rv0308 PE=1 SV=1	3	0.239735	0.227594	29.0184	29.3373	29.4487	29.2158	29.0462	28.8596	28.9733	28.6237	28.8591	28.9305	28.7194	28.7191	By MS/MS	By MS/MS	By MS/MS	By MS/MS	By MS/MS	By MS/MS	18	16	15	16	15	17	metabolic process	catalytic activity		cell part;membrane	3	3	9.7	9.7	9.7	25.613	0	67.891	3619700000	97	3	3	3	3	3	3
O06312	O06312	>tr|O06312|O06312_MYCTU Magnesium transporter MgtE OS=Mycobacterium tuberculosis (strain ATCC 25618 / H37Rv) GN=mgtE PE=3 SV=1	2	0.437239	-2.18025	17	24.6596	24.4822	23.965	24.2144	24.5031	17	24.0306	17	17	17	17	By matching	By MS/MS	By MS/MS	By MS/MS	By MS/MS	By MS/MS	0	1	0	0	1	0		cation transmembrane transporter activity;divalent inorganic cation transmembrane transporter activity;inorganic cation transmembrane transporter activity;ion transmembrane transporter activity;magnesium ion transmembrane transporter activity;metal ion transmembrane transporter activity;substrate-specific transmembrane transporter activity;substrate-specific transporter activity;transmembrane tra…		cell part;membrane	2	2	4.3	4.3	4.3	49.317	0	5.1392	109560000	2	2	0	2	1	1	1
O05781	O05781	>tr|O05781|O05781_MYCTU Mechanosensitive ion channel protein MscS OS=Mycobacterium tuberculosis (strain ATCC 25618 / H37Rv) GN=Rv3104c PE=1 SV=1	4	0.459779	0.348577	26.8388	28.1712	27.9786	27.4675	27.3371	27.1383	26.8152	27.1345	27.2106	27.1907	27.3798	27.2738	By MS/MS	By MS/MS	By MS/MS	By MS/MS	By MS/MS	By MS/MS	3	5	5	6	5	5	cellular process;establishment of localization;transmembrane transport;transport			cell part;membrane	4	4	17.5	17.5	17.5	33.38	0	17.975	1189600000	29	4	4	4	4	4	4
O53495	O53495	>tr|O53495|O53495_MYCTU Probable transmembrane protein FxsA OS=Mycobacterium tuberculosis (strain ATCC 25618 / H37Rv) GN=fxsA PE=4 SV=2	2	0.15358	0.942621	23.6857	25.4613	24.1612	23.3688	23.6336	23.4779	17	24.8323	17	17	17	17	By MS/MS	By MS/MS	By matching	By matching	By MS/MS	By matching	1	1	0	0	1	0				cell part;membrane	2	2	13.7	13.7	13.7	18.118	0	11.526	113980000	3	2	1	2	1	1	1
I6YBN6	I6YBN6	>tr|I6YBN6|I6YBN6_MYCTU Membrane protein OS=Mycobacterium tuberculosis (strain ATCC 25618 / H37Rv) GN=mgtC PE=4 SV=1	3	0.295248	0.518787	24.9584	25.6981	26.1427	25.5924	24.7647	24.8858	25.0253	25.2881	25.2689	25.3199	17	24.7496	By MS/MS	By MS/MS	By MS/MS	By MS/MS	By MS/MS	By MS/MS	1	2	3	2	2	3				cell part;membrane	3	3	17.1	17.1	17.1	24.806	0	17.073	271220000	13	3	2	2	3	3	1
P71744	P71744	>tr|P71744|P71744_MYCTU Probable sulfate-binding lipoprotein SubI OS=Mycobacterium tuberculosis (strain ATCC 25618 / H37Rv) GN=subI PE=1 SV=1	10	0.169395	0.192907	28.6771	28.9696	28.8158	28.5105	28.7766	28.5968	28.4529	28.232	28.1243	28.5838	28.5444	28.3868	By MS/MS	By MS/MS	By MS/MS	By MS/MS	By MS/MS	By MS/MS	11	9	9	10	11	9	anion transport;cellular metabolic process;cellular process;establishment of localization;growth;inorganic anion transport;ion transport;metabolic process;sulfate assimilation;sulfate transport;sulfur compound metabolic process;transport	active transmembrane transporter activity;anion transmembrane transporter activity;anion transmembrane-transporting ATPase activity;ATPase activity;ATPase activity, coupled;ATPase activity, coupled to movement of substances;ATPase activity, coupled to transmembrane movement of ions;ATPase activity, coupled to transmembrane movement of substances;catalytic activity;hydrolase activity;hydrolase act…	ABC transporters	cell part;membrane;plasma membrane	10	10	46.3	46.3	46.3	37.418	0	103.43	2675600000	59	10	10	9	8	7	9
O05779	O05779	>sp|O05779|FTSE_MYCTU Cell division ATP-binding protein FtsE OS=Mycobacterium tuberculosis (strain ATCC 25618 / H37Rv) GN=ftsE PE=1 SV=2	22	0.776551	0.0676142	31.1466	31.794	31.7864	31.3936	31.5947	31.5359	31.0716	31.1063	31.1667	31.2734	31.2294	31.2708	By MS/MS	By MS/MS	By MS/MS	By MS/MS	By MS/MS	By MS/MS	38	31	39	29	33	33	cell division;cellular process	adenyl nucleotide binding;adenyl ribonucleotide binding;ATP binding;ATPase activity;binding;catalytic activity;cation binding;hydrolase activity;hydrolase activity, acting on acid anhydrides;hydrolase activity, acting on acid anhydrides, in phosphorus-containing anhydrides;ion binding;magnesium ion binding;manganese ion binding;metal ion binding;nucleoside-triphosphatase activity;nucleotide bindi…	ABC transporters	cell part;membrane;plasma membrane	22	22	81.3	81.3	81.3	25.727	0	216.94	18982000000	203	22	20	20	19	18	21
O69724	O69724	>tr|O69724|O69724_MYCTU Glycine/betaine ABC transporter ATPase OS=Mycobacterium tuberculosis (strain ATCC 25618 / H37Rv) GN=proV PE=1 SV=1	7	0.470397	0.236078	26.3058	27.0167	27.1994	26.3996	26.6109	26.8032	26.2412	26.4637	26.6126	26.1456	26.2242	26.487	By MS/MS	By MS/MS	By MS/MS	By MS/MS	By MS/MS	By MS/MS	5	5	4	6	3	4	amine transport;amino acid transport;ATP catabolic process;ATP metabolic process;betaine transport;carboxylic acid transport;catabolic process;cation transport;cellular catabolic process;cellular metabolic process;cellular nitrogen compound catabolic process;cellular nitrogen compound metabolic process;cellular process;establishment of localization;glycine betaine transport;heterocycle catabolic …	adenyl nucleotide binding;adenyl ribonucleotide binding;ATP binding;ATPase activity;binding;catalytic activity;hydrolase activity;hydrolase activity, acting on acid anhydrides;hydrolase activity, acting on acid anhydrides, in phosphorus-containing anhydrides;nucleoside-triphosphatase activity;nucleotide binding;purine nucleotide binding;purine ribonucleoside triphosphate binding;purine ribonucleo…	ABC transporters	cell part;membrane;plasma membrane	7	7	18.9	18.9	18.9	39.57	0	20.152	680960000	27	7	6	6	6	6	6
P72047	P72047	>tr|P72047|P72047_MYCTU ABC transporter ATP-binding protein OS=Mycobacterium tuberculosis (strain ATCC 25618 / H37Rv) GN=rfbE PE=1 SV=2	11	0.279376	0.374532	28.5874	29.4217	29.4627	28.9658	28.6808	28.7016	28.6289	28.8983	28.838	28.5348	28.4518	28.4651	By MS/MS	By MS/MS	By MS/MS	By MS/MS	By MS/MS	By MS/MS	13	14	11	13	11	13	ATP catabolic process;ATP metabolic process;catabolic process;cellular catabolic process;cellular metabolic process;cellular nitrogen compound catabolic process;cellular nitrogen compound metabolic process;cellular process;growth;heterocycle catabolic process;heterocycle metabolic process;metabolic process;nitrogen compound metabolic process;nucleobase-containing compound catabolic process;nucleo…	adenyl nucleotide binding;adenyl ribonucleotide binding;ATP binding;ATPase activity;binding;catalytic activity;hydrolase activity;hydrolase activity, acting on acid anhydrides;hydrolase activity, acting on acid anhydrides, in phosphorus-containing anhydrides;nucleoside-triphosphatase activity;nucleotide binding;purine nucleotide binding;purine ribonucleoside triphosphate binding;purine ribonucleo…	ABC transporters	cell part;membrane;plasma membrane	11	11	37.4	37.4	37.4	29.992	0	93.304	3253500000	75	11	9	8	10	11	9
O86311	O86311	>tr|O86311|O86311_MYCTU ABC transporter ATP-binding protein OS=Mycobacterium tuberculosis (strain ATCC 25618 / H37Rv) GN=Rv1218c PE=1 SV=1	13	0.83297	0.130967	28.0855	29.8722	29.7588	28.9735	29.1348	29.2153	28.7307	28.8895	28.9422	28.9278	28.7282	28.8203	By MS/MS	By MS/MS	By MS/MS	By MS/MS	By MS/MS	By MS/MS	5	11	10	11	12	9	ATP catabolic process;ATP metabolic process;catabolic process;cellular catabolic process;cellular metabolic process;cellular nitrogen compound catabolic process;cellular nitrogen compound metabolic process;cellular process;heterocycle catabolic process;heterocycle metabolic process;metabolic process;nitrogen compound metabolic process;nucleobase-containing compound catabolic process;nucleobase-co…	adenyl nucleotide binding;adenyl ribonucleotide binding;ATP binding;ATPase activity;binding;catalytic activity;hydrolase activity;hydrolase activity, acting on acid anhydrides;hydrolase activity, acting on acid anhydrides, in phosphorus-containing anhydrides;nucleoside-triphosphatase activity;nucleotide binding;purine nucleotide binding;purine ribonucleoside triphosphate binding;purine ribonucleo…	ABC transporters	cell part;membrane;plasma membrane	13	13	41.5	41.5	41.5	33.448	0	56.677	3915800000	58	13	7	11	12	12	11
O53149	O53149	>tr|O53149|O53149_MYCTU Probable unidentified antibiotic-transport ATP-binding protein ABC transporter OS=Mycobacterium tuberculosis (strain ATCC 25618 / H37Rv) GN=Rv1458c PE=1 SV=1	13	0.0826501	0.965729	27.8204	28.9909	29.112	27.5292	27.7996	27.6973	28.1081	28.1569	28.0949	27.3185	27.5209	27.6104	By MS/MS	By MS/MS	By MS/MS	By MS/MS	By MS/MS	By MS/MS	11	16	15	7	5	6	ATP catabolic process;ATP metabolic process;catabolic process;cellular catabolic process;cellular metabolic process;cellular nitrogen compound catabolic process;cellular nitrogen compound metabolic process;cellular process;heterocycle catabolic process;heterocycle metabolic process;metabolic process;nitrogen compound metabolic process;nucleobase-containing compound catabolic process;nucleobase-co…	adenyl nucleotide binding;adenyl ribonucleotide binding;ATP binding;ATPase activity;binding;catalytic activity;hydrolase activity;hydrolase activity, acting on acid anhydrides;hydrolase activity, acting on acid anhydrides, in phosphorus-containing anhydrides;nucleoside-triphosphatase activity;nucleotide binding;purine nucleotide binding;purine ribonucleoside triphosphate binding;purine ribonucleo…	ABC transporters	cell part;membrane;plasma membrane	13	13	50.5	50.5	50.5	33.758	0	161.36	1995700000	60	13	8	11	12	9	9
O53360	O53360	>tr|O53360|O53360_MYCTU Phosphomannomutase OS=Mycobacterium tuberculosis (strain ATCC 25618 / H37Rv) GN=pmmB PE=1 SV=1	15	0.0791139	0.34066	28.4467	28.7571	28.7804	28.38	28.1296	28.4526	28.4611	28.1705	28.4778	27.7732	27.893	28.0946	By MS/MS	By MS/MS	By MS/MS	By MS/MS	By MS/MS	By MS/MS	9	9	10	9	5	6	carbohydrate metabolic process;metabolic process;primary metabolic process	binding;catalytic activity;cation binding;intramolecular transferase activity;intramolecular transferase activity, phosphotransferases;ion binding;isomerase activity;magnesium ion binding;metal ion binding	Amino sugar and nucleotide sugar metabolism;Fructose and mannose metabolism	cell part;membrane;plasma membrane	15	15	27.7	27.7	27.7	56.195	0	49.689	2290900000	48	15	14	14	13	15	12
O05576	O05576	>tr|O05576|O05576_MYCTU UDP-glucose pyrophosphorylase OS=Mycobacterium tuberculosis (strain ATCC 25618 / H37Rv) GN=galU PE=1 SV=1	9	0.0909665	-0.708541	27.2133	28.1468	27.6957	28.0517	28.5942	28.5355	27.7948	27.2281	27.3054	27.9456	28.1876	27.9387	By MS/MS	By MS/MS	By MS/MS	By MS/MS	By MS/MS	By MS/MS	5	8	6	9	10	9	biosynthetic process;growth;metabolic process	catalytic activity;nucleotidyltransferase activity;transferase activity;transferase activity, transferring phosphorus-containing groups;uridylyltransferase activity;UTP:glucose-1-phosphate uridylyltransferase activity;UTP-monosaccharide-1-phosphate uridylyltransferase activity	Amino sugar and nucleotide sugar metabolism;Galactose metabolism;Pentose and glucuronate interconversions;Starch and sucrose metabolism	cell part;membrane;plasma membrane	9	9	29.1	29.1	29.1	32.378	0	26.568	1742700000	47	9	6	9	8	9	9
P75019	P75019	>tr|P75019|P75019_MYCTU Enoyl-CoA hydratase OS=Mycobacterium tuberculosis (strain ATCC 25618 / H37Rv) GN=echA21 PE=1 SV=1	18	0.150101	0.444286	31.5819	32.3769	32.2661	31.5849	31.6331	31.674	31.4883	31.7173	31.6413	31.344	31.4086	31.3955	By MS/MS	By MS/MS	By MS/MS	By MS/MS	By MS/MS	By MS/MS	37	37	32	29	28	30		catalytic activity	Aminobenzoate degradation;Benzoate degradation;beta-Alanine metabolism;Butanoate metabolism;Caprolactam degradation;Fatty acid metabolism;Geraniol degradation;Limonene and pinene degradation;Lysine degradation;Propanoate metabolism;Tryptophan metabolism;Valine, leucine and isoleucine degradation	cell part;membrane;plasma membrane	18	18	83.2	83.2	83.2	29.101	0	323.31	23934000000	193	18	18	17	17	16	17
O53762	O53762	>tr|O53762|O53762_MYCTU FAD-dependent oxidoreductase OS=Mycobacterium tuberculosis (strain ATCC 25618 / H37Rv) GN=Rv0565c PE=1 SV=1	3	0.535623	-0.389521	24.2658	25.7246	26.0055	25.986	25.8515	25.327	17	25.1093	25.1008	26.0171	25.1761	25.3975	By MS/MS	By MS/MS	By MS/MS	By MS/MS	By MS/MS	By MS/MS	1	1	1	2	3	0		catalytic activity;monooxygenase activity;oxidoreductase activity	Aminobenzoate degradation;Bisphenol degradation;Limonene and pinene degradation;Polycyclic aromatic hydrocarbon degradation;Stilbenoid, diarylheptanoid and gingerol biosynthesis	cell part;membrane;plasma membrane	3	3	10.5	10.5	10.5	54.525	0	19.498	312080000	8	3	1	3	3	3	3
P95125	P95125	>tr|P95125|P95125_MYCTU Lipase OS=Mycobacterium tuberculosis (strain ATCC 25618 / H37Rv) GN=lipN PE=1 SV=1	21	0.437909	0.178685	30.5666	31.2452	31.0797	30.7115	30.825	30.8189	30.5861	30.5608	30.5617	30.4635	30.5236	30.5211	By MS/MS	By MS/MS	By MS/MS	By MS/MS	By MS/MS	By MS/MS	33	36	36	32	32	30		catalytic activity;hydrolase activity	Aminobenzoate degradation;Bisphenol degradation;Tropane, piperidine and pyridine alkaloid biosynthesis	cell part;membrane;plasma membrane	21	21	76.9	76.9	76.9	40.134	0	323.31	11960000000	199	21	19	20	19	17	20
O33340	O33340	>tr|O33340|O33340_MYCTU Aldehyde dehydrogenase OS=Mycobacterium tuberculosis (strain ATCC 25618 / H37Rv) GN=aldC PE=1 SV=1	21	0.562904	0.171913	29.8414	30.5977	30.707	30.1962	30.2495	30.1846	29.7938	30.0457	30.207	29.9333	29.8998	29.8507	By MS/MS	By MS/MS	By MS/MS	By MS/MS	By MS/MS	By MS/MS	27	25	21	25	20	23	growth	catalytic activity;oxidoreductase activity;oxidoreductase activity, acting on the aldehyde or oxo group of donors;oxidoreductase activity, acting on the aldehyde or oxo group of donors, NAD or NADP as acceptor	Arginine and proline metabolism;Ascorbate and aldarate metabolism;beta-Alanine metabolism;Chloroalkane and chloroalkene degradation;Fatty acid metabolism;Glycerolipid metabolism;Glycolysis / Gluconeogenesis;Histidine metabolism;Limonene and pinene degradation;Lysine degradation;Pentose and glucuronate interconversions;Propanoate metabolism;Pyruvate metabolism;Tryptophan metabolism;Valine, leucine…	cell part;membrane;plasma membrane	21	21	59.6	59.6	59.6	48.258	0	231.95	8066700000	141	21	18	17	14	19	17
P96831	P96831	>tr|P96831|P96831_MYCTU Probable acyl-CoA dehydrogenase FadE2 OS=Mycobacterium tuberculosis (strain ATCC 25618 / H37Rv) GN=fadE2 PE=1 SV=3	23	0.453177	-0.225063	29.8046	30.5606	30.6325	30.4492	30.6489	30.5747	29.8782	29.9234	29.9215	30.3563	30.2894	30.2665	By MS/MS	By MS/MS	By MS/MS	By MS/MS	By MS/MS	By MS/MS	20	22	21	26	29	28		acyl-CoA dehydrogenase activity;binding;catalytic activity;coenzyme binding;cofactor binding;flavin adenine dinucleotide binding;oxidoreductase activity;oxidoreductase activity, acting on the CH-CH group of donors	beta-Alanine metabolism;Fatty acid metabolism;PPAR signaling pathway;Propanoate metabolism;Valine, leucine and isoleucine degradation	cell part;membrane;plasma membrane	23	23	64.8	64.8	64.8	44.343	0	269.93	8934600000	146	23	18	20	21	20	20
P96414	P96414	>tr|P96414|P96414_MYCTU Acyl-CoA dehydrogenase OS=Mycobacterium tuberculosis (strain ATCC 25618 / H37Rv) GN=fadE4 PE=1 SV=1	25	0.736119	-0.105892	30.4102	31.2562	31.2855	30.9768	31.1774	31.1154	30.5388	30.5177	30.6487	30.7685	30.8253	30.885	By MS/MS	By MS/MS	By MS/MS	By MS/MS	By MS/MS	By MS/MS	31	37	32	39	36	33		acyl-CoA dehydrogenase activity;catalytic activity;oxidoreductase activity;oxidoreductase activity, acting on the CH-CH group of donors	beta-Alanine metabolism;Fatty acid metabolism;PPAR signaling pathway;Propanoate metabolism;Valine, leucine and isoleucine degradation	cell part;membrane;plasma membrane	25	25	53.9	53.9	53.9	63.494	0	323.31	13477000000	208	25	23	24	24	22	22
P71719	P71719	>tr|P71719|P71719_MYCTU Polyketide synthase OS=Mycobacterium tuberculosis (strain ATCC 25618 / H37Rv) GN=mbtD PE=1 SV=3	3	0.323371	3.4129	24.6668	24.5551	17	17	17	21.9832	17	23.9261	17	17	17	17	By MS/MS	By MS/MS	By matching	By matching	By matching	By matching	1	0	0	0	0	0		catalytic activity;transferase activity	Biosynthesis of siderophore group nonribosomal peptides	cell part;membrane;plasma membrane	3	3	4.2	4.2	4.2	105.59	0	8.8866	55431000	1	3	2	3	0	0	0
O53371	O53371	>tr|O53371|O53371_MYCTU Probable succinate dehydrogenase (Iron-sulphur protein subunit) SdhB (Succinic dehydrogenase) (Fumarate reductase) (Fumarate dehydrogenase) (Fumaric hydrogenase) OS=Mycobacterium tuberculosis (strain ATCC 25618 / H37Rv) GN=sdhB PE=1	19	0.334755	-0.233805	28.8733	29.3651	29.4431	29.2358	29.6293	29.518	28.8802	28.8643	28.8598	29.0269	29.2488	29.2097	By MS/MS	By MS/MS	By MS/MS	By MS/MS	By MS/MS	By MS/MS	12	14	9	13	16	15	acetyl-CoA catabolic process;acetyl-CoA metabolic process;catabolic process;cellular catabolic process;cellular metabolic process;cellular process;coenzyme catabolic process;coenzyme metabolic process;cofactor catabolic process;cofactor metabolic process;metabolic process;tricarboxylic acid cycle	binding;catalytic activity;electron carrier activity;iron-sulfur cluster binding;metal cluster binding;oxidoreductase activity	Butanoate metabolism;Carbon fixation pathways in prokaryotes;Citrate cycle (TCA cycle);Oxidative phosphorylation;Toluene degradation	cell part;membrane;plasma membrane	19	19	54	54	54	29.335	0	68.593	4144500000	79	19	16	14	16	14	17
Q79FW0	Q79FW0	>tr|Q79FW0|Q79FW0_MYCTU Probable amino acid aminotransferase OS=Mycobacterium tuberculosis (strain ATCC 25618 / H37Rv) GN=Rv0812 PE=1 SV=1	5	0.377509	-0.454417	25.2854	26.1382	26.8582	26.4391	26.6366	26.5693	25.9763	26.0794	26.0607	25.9634	26.0959	26.094	By MS/MS	By MS/MS	By MS/MS	By MS/MS	By MS/MS	By MS/MS	2	0	0	3	0	0		catalytic activity;transaminase activity;transferase activity;transferase activity, transferring nitrogenous groups	Folate biosynthesis	cell part;membrane;plasma membrane	5	5	17.6	17.6	17.6	31.122	0	12.171	531300000	5	5	4	4	5	5	5
O53926	O53926	>tr|O53926|O53926_MYCTU Acyl-CoA dehydrogenase OS=Mycobacterium tuberculosis (strain ATCC 25618 / H37Rv) GN=fadE16 PE=1 SV=2	16	0.175519	0.217483	29.9597	30.1367	30.1993	29.6774	30.0601	29.9058	29.9244	29.3644	29.5714	29.5436	29.7777	29.7519	By MS/MS	By MS/MS	By MS/MS	By MS/MS	By MS/MS	By MS/MS	17	17	19	19	16	16		acyl-CoA dehydrogenase activity;binding;catalytic activity;coenzyme binding;cofactor binding;flavin adenine dinucleotide binding;oxidoreductase activity;oxidoreductase activity, acting on the CH-CH group of donors	Geraniol degradation;Naphthalene degradation	cell part;membrane;plasma membrane	16	16	52.3	52.3	52.3	37.876	0	196.6	6441400000	104	16	15	15	14	13	12
O69727	O69727	>tr|O69727|O69727_MYCTU Acyl-CoA dehydrogenase OS=Mycobacterium tuberculosis (strain ATCC 25618 / H37Rv) GN=fadE36 PE=1 SV=1	20	0.401171	0.230426	30.4314	31.1633	31.1442	30.606	30.671	30.7706	30.2796	30.5017	30.6019	30.5471	30.3452	30.4841	By MS/MS	By MS/MS	By MS/MS	By MS/MS	By MS/MS	By MS/MS	20	32	28	22	26	30	active evasion of host immune response;active evasion of immune response of other organism involved in symbiotic interaction;avoidance of defenses of other organism involved in symbiotic interaction;avoidance of host defenses;defense response;evasion or tolerance of defense response of other organism involved in symbiotic interaction;evasion or tolerance of defenses of other organism involved in …	catalytic activity;transferase activity;transferase activity, transferring phosphorus-containing groups	Geraniol degradation;Naphthalene degradation	cell part;membrane;plasma membrane	20	20	62.7	62.7	62.7	38.564	0	156.58	11402000000	158	20	19	19	18	17	18
P95223	P95223	>tr|P95223|P95223_MYCTU 5-oxoprolinase OS=Mycobacterium tuberculosis (strain ATCC 25618 / H37Rv) GN=oplA PE=1 SV=2	24	0.284909	-0.837455	28.0916	28.8923	29.2042	30.1453	30.1734	28.3818	29.2819	29.1822	29.1385	28.8681	28.912	28.8378	By MS/MS	By MS/MS	By MS/MS	By MS/MS	By MS/MS	By MS/MS	9	9	11	10	7	12	metabolic process	catalytic activity;hydrolase activity	Glutathione metabolism	cell part;membrane;plasma membrane	24	24	24.8	24.8	24.8	129.65	0	79.639	4151000000	58	24	13	16	18	15	17
O06574	O06574	>tr|O06574|O06574_MYCTU 6-phosphogluconate dehydrogenase OS=Mycobacterium tuberculosis (strain ATCC 25618 / H37Rv) GN=gnd2 PE=1 SV=1	18	0.0927052	-0.46761	30.4133	31.0533	30.8845	31.067	31.3332	31.3536	30.5071	30.5099	30.4145	30.9257	30.9732	30.8979	By MS/MS	By MS/MS	By MS/MS	By MS/MS	By MS/MS	By MS/MS	21	31	43	29	38	43	alcohol catabolic process;alcohol metabolic process;carbohydrate catabolic process;carbohydrate metabolic process;catabolic process;cellular carbohydrate catabolic process;cellular carbohydrate metabolic process;cellular metabolic process;cellular nitrogen compound metabolic process;cellular process;coenzyme metabolic process;cofactor metabolic process;glucose catabolic process;glucose metabolic …	binding;catalytic activity;coenzyme binding;cofactor binding;NADP binding;nucleotide binding;oxidoreductase activity;oxidoreductase activity, acting on CH-OH group of donors;oxidoreductase activity, acting on the CH-OH group of donors, NAD or NADP as acceptor;phosphogluconate dehydrogenase (decarboxylating) activity	Glutathione metabolism;Pentose phosphate pathway	cell part;membrane;plasma membrane	18	18	64.4	64.4	64.4	36.358	0	323.31	13340000000	205	18	15	18	17	15	18
O53516	O53516	>tr|O53516|O53516_MYCTU 1-acylglycerol-3-phosphate O-acyltransferase OS=Mycobacterium tuberculosis (strain ATCC 25618 / H37Rv) GN=Rv2182c PE=1 SV=1	6	0.271022	0.380922	26.6553	27.3208	27.5122	26.4925	26.9741	26.8789	26.6374	26.4426	26.3805	26.5115	26.9466	26.6056	By MS/MS	By MS/MS	By MS/MS	By MS/MS	By MS/MS	By MS/MS	7	6	4	7	8	10	growth	catalytic activity;transferase activity;transferase activity, transferring acyl groups	Glycerolipid metabolism;Glycerophospholipid metabolism	cell part;membrane;plasma membrane	6	6	29.1	29.1	29.1	26.955	0	140.77	814410000	42	6	5	5	4	5	5
O07431	O07431	>tr|O07431|O07431_MYCTU Probable O-methyltransferase OS=Mycobacterium tuberculosis (strain ATCC 25618 / H37Rv) GN=Rv0187 PE=1 SV=1	7	0.614769	-0.205017	27.5094	28.1442	28.0775	28.7249	27.9665	27.6547	27.5965	27.6089	27.9383	27.8779	27.8321	27.5328	By MS/MS	By MS/MS	By MS/MS	By MS/MS	By MS/MS	By MS/MS	4	5	4	3	2	3		catalytic activity;methyltransferase activity;O-methyltransferase activity;transferase activity;transferase activity, transferring one-carbon groups	Histidine metabolism;Polycyclic aromatic hydrocarbon degradation;Tyrosine metabolism	cell part;membrane;plasma membrane	7	7	28.6	28.6	28.6	23.097	0	29.979	1688200000	21	7	6	6	5	7	6
O53816;REV__O69659	O53816	>tr|O53816|O53816_MYCTU Methylmalonate-semialdehyde dehydrogenase OS=Mycobacterium tuberculosis (strain ATCC 25618 / H37Rv) GN=mmsA PE=1 SV=1	18	0.0082391	-0.846172	28.8296	29.3883	29.175	29.8551	30.0375	30.0389	28.7817	28.8214	28.9156	29.607	29.6583	29.7361	By MS/MS	By MS/MS	By MS/MS	By MS/MS	By MS/MS	By MS/MS	16	15	12	22	22	25		catalytic activity;methylmalonate-semialdehyde dehydrogenase (acylating) activity;oxidoreductase activity;oxidoreductase activity, acting on the aldehyde or oxo group of donors;oxidoreductase activity, acting on the aldehyde or oxo group of donors, NAD or NADP as acceptor	Inositol phosphate metabolism;Propanoate metabolism;Valine, leucine and isoleucine degradation	cell part;membrane;plasma membrane	18	18	56.3	56.3	56.3	54.453	0	235.03	4962100000	112	NaN	16	15	12	15	15
O33283	O33283	>sp|O33283|EPHG_MYCTU Epoxide hydrolase EphG OS=Mycobacterium tuberculosis (strain ATCC 25618 / H37Rv) GN=ephG PE=1 SV=1	5	0.42554	0.190276	27.233	27.7791	27.0707	27.1944	27.1704	27.1471	27.1117	27.1354	17	27.0575	26.8529	27.0227	By MS/MS	By MS/MS	By MS/MS	By MS/MS	By MS/MS	By MS/MS	4	3	4	2	2	2		catalytic activity;cholesterol-5,6-oxide hydrolase activity;epoxide hydrolase activity;ether hydrolase activity;hydrolase activity;hydrolase activity, acting on ether bonds	Limonene and pinene degradation	cell part;membrane;plasma membrane	5	5	38.3	38.3	38.3	16.593	0	87.281	982270000	17	5	4	4	3	3	3
P96832	P96832	>tr|P96832|P96832_MYCTU NAD(P) transhydrogenase subunit alpha OS=Mycobacterium tuberculosis (strain ATCC 25618 / H37Rv) GN=pntAa PE=1 SV=1	22	0.788679	0.0809174	32.2461	33.0149	33.1375	32.665	32.6853	32.8055	32.2988	32.3701	32.4444	32.4566	32.4654	32.4101	By MS/MS	By MS/MS	By MS/MS	By MS/MS	By MS/MS	By MS/MS	55	59	54	51	48	47	cation transport;establishment of localization;hydrogen transport;ion transport;monovalent inorganic cation transport;proton transport;transport	catalytic activity;NAD(P)+ transhydrogenase activity;oxidoreductase activity;oxidoreductase activity, acting on NADH or NADPH;oxidoreductase activity, acting on NADH or NADPH, NAD or NADP as acceptor	Nicotinate and nicotinamide metabolism	cell part;membrane;plasma membrane	22	22	63.9	63.9	63.9	37.693	0	323.31	44444000000	314	22	21	21	22	22	22
P96374	P96374	>tr|P96374|P96374_MYCTU Conserved protein OS=Mycobacterium tuberculosis (strain ATCC 25618 / H37Rv) GN=Rv1026 PE=1 SV=2	11	0.144499	0.581729	27.9629	28.854	28.8646	27.7466	28.1338	28.0558	27.9453	28.0962	28.2522	27.7816	27.7981	27.7992	By MS/MS	By MS/MS	By MS/MS	By MS/MS	By MS/MS	By MS/MS	8	8	9	7	8	6	growth		Purine metabolism	cell part;membrane;plasma membrane	11	11	36.4	36.4	36.4	33.663	0	66.667	2034300000	46	11	9	9	10	8	9
O53311	O53311	>tr|O53311|O53311_MYCTU Diguanylate cyclase OS=Mycobacterium tuberculosis (strain ATCC 25618 / H37Rv) GN=Rv3161c PE=1 SV=1	7	0.019272	-0.981686	26.5199	27.4064	27.0269	27.8996	28.0113	27.9873	26.7432	26.9599	26.8544	27.5791	27.5292	27.6125	By MS/MS	By MS/MS	By MS/MS	By MS/MS	By MS/MS	By MS/MS	5	5	2	5	5	8	aromatic compound catabolic process;catabolic process;cellular aromatic compound metabolic process;cellular catabolic process;cellular metabolic process;cellular process;metabolic process;response to chemical stimulus;response to organic substance;response to stimulus	2 iron, 2 sulfur cluster binding;binding;catalytic activity;cation binding;dioxygenase activity;ion binding;iron ion binding;iron-sulfur cluster binding;metal cluster binding;metal ion binding;oxidoreductase activity;oxidoreductase activity, acting on paired donors, with incorporation or reduction of molecular oxygen;oxidoreductase activity, acting on paired donors, with incorporation or reductio…		cell part;membrane;plasma membrane	7	7	24.3	24.3	24.3	42.504	0	49.915	1197900000	30	7	6	6	7	6	6
P71864	P71864	>sp|P71864|3O1D1_MYCTU 3-oxosteroid 1-dehydrogenase OS=Mycobacterium tuberculosis (strain ATCC 25618 / H37Rv) GN=kstD PE=1 SV=3	5	0.311756	-3.18198	17	24.8526	24.5852	27.0726	23.7211	25.19	17	24.1141	17	17	17	25.0085	By MS/MS	By MS/MS	By MS/MS	By MS/MS	By MS/MS	By MS/MS	1	3	2	2	1	1	alcohol metabolic process;biosynthetic process;catabolic process;cholesterol catabolic process;cholesterol metabolic process;lipid biosynthetic process;lipid catabolic process;lipid metabolic process;metabolic process;primary metabolic process;small molecule metabolic process;steroid biosynthetic process;steroid catabolic process;steroid metabolic process;sterol catabolic process;sterol metabolic…	3-oxosteroid 1-dehydrogenase activity;catalytic activity;oxidoreductase activity;oxidoreductase activity, acting on the CH-CH group of donors;steroid dehydrogenase activity;steroid dehydrogenase activity, acting on the CH-CH group of donors		cell part;membrane;plasma membrane	5	5	7.6	7.6	7.6	60.635	0	4.6883	248720000	10	5	1	3	2	2	1
P96855	P96855	>sp|P96855|CHSE3_MYCTU Acyl-CoA dehydrogenase FadE34 OS=Mycobacterium tuberculosis (strain ATCC 25618 / H37Rv) GN=fadE34 PE=1 SV=2	7	0.853818	-0.0654176	26.0973	26.7349	27.0184	26.3055	26.9303	26.811	25.5421	25.9024	25.8514	26.3379	26.6761	26.5184	By MS/MS	By MS/MS	By MS/MS	By MS/MS	By MS/MS	By MS/MS	5	5	6	6	3	4		acyl-CoA dehydrogenase activity;binding;catalytic activity;coenzyme binding;cofactor binding;flavin adenine dinucleotide binding;oxidoreductase activity;oxidoreductase activity, acting on the CH-CH group of donors		cell part;membrane;plasma membrane	8	7	13.6	12.8	12.8	74.577	0	46.264	647990000	29	7	6	5	6	4	4
O53154	O53154	>tr|O53154|O53154_MYCTU Cysteine desulfurase OS=Mycobacterium tuberculosis (strain ATCC 25618 / H37Rv) GN=sufC PE=1 SV=1	24	0.17013	0.394432	32.3888	33.0378	33.1442	32.4565	32.4615	32.4695	32.3905	32.34	32.4691	32.2912	32.1251	32.2004	By MS/MS	By MS/MS	By MS/MS	By MS/MS	By MS/MS	By MS/MS	61	60	68	63	55	53	ATP catabolic process;ATP metabolic process;catabolic process;cellular catabolic process;cellular metabolic process;cellular nitrogen compound catabolic process;cellular nitrogen compound metabolic process;cellular process;establishment of localization;growth;heterocycle catabolic process;heterocycle metabolic process;metabolic process;nitrogen compound metabolic process;nucleobase-containing com…	adenyl nucleotide binding;adenyl ribonucleotide binding;ATP binding;ATPase activity;binding;catalytic activity;hydrolase activity;hydrolase activity, acting on acid anhydrides;hydrolase activity, acting on acid anhydrides, in phosphorus-containing anhydrides;nucleoside-triphosphatase activity;nucleotide binding;purine nucleotide binding;purine ribonucleoside triphosphate binding;purine ribonucleo…		cell part;membrane;plasma membrane	24	24	89.5	89.5	89.5	28.822	0	323.31	41688000000	360	24	20	23	24	23	23
P71922	P71922	>tr|P71922|P71922_MYCTU ATPase OS=Mycobacterium tuberculosis (strain ATCC 25618 / H37Rv) GN=Rv2426c PE=1 SV=2	12	0.0353138	0.817273	28.7617	29.4868	29.4996	28.4368	28.2666	28.5928	28.5824	28.6176	28.7196	28.4962	28.2449	28.486	By MS/MS	By MS/MS	By MS/MS	By MS/MS	By MS/MS	By MS/MS	9	9	9	4	3	6	ATP catabolic process;ATP metabolic process;catabolic process;cellular catabolic process;cellular metabolic process;cellular nitrogen compound catabolic process;cellular nitrogen compound metabolic process;cellular process;heterocycle catabolic process;heterocycle metabolic process;metabolic process;nitrogen compound metabolic process;nucleobase-containing compound catabolic process;nucleobase-co…	adenyl nucleotide binding;adenyl ribonucleotide binding;ATP binding;ATPase activity;binding;catalytic activity;hydrolase activity;hydrolase activity, acting on acid anhydrides;hydrolase activity, acting on acid anhydrides, in phosphorus-containing anhydrides;nucleoside-triphosphatase activity;nucleotide binding;purine nucleotide binding;purine ribonucleoside triphosphate binding;purine ribonucleo…		cell part;membrane;plasma membrane	12	12	48.1	48.1	48.1	31.95	0	52.315	3057600000	40	12	9	11	10	7	7
O53443	O53443	>tr|O53443|O53443_MYCTU ATP-binding protein OS=Mycobacterium tuberculosis (strain ATCC 25618 / H37Rv) GN=phoH2 PE=1 SV=1	8	0.854948	0.0735658	25.9936	26.8105	26.8265	25.972	26.5989	26.8391	25.8835	26.2408	26.3518	26.2108	26.1384	26.308	By MS/MS	By MS/MS	By MS/MS	By MS/MS	By MS/MS	By MS/MS	1	5	4	3	2	4		adenyl nucleotide binding;adenyl ribonucleotide binding;ATP binding;binding;nucleotide binding;purine nucleotide binding;purine ribonucleoside triphosphate binding;purine ribonucleotide binding;ribonucleotide binding		cell part;membrane;plasma membrane	8	8	24.2	24.2	24.2	46.913	0	61.801	591040000	19	8	6	6	6	6	7
P71741	P71741	>sp|P71741|TREH_MYCTU Trehalase OS=Mycobacterium tuberculosis (strain ATCC 25618 / H37Rv) GN=Rv2402 PE=1 SV=2	13	0.0714449	0.576508	28.8556	28.2772	28.1395	27.9738	27.6768	27.8922	27.8645	27.8327	27.8135	27.8913	27.7945	27.9832	By MS/MS	By MS/MS	By MS/MS	By MS/MS	By MS/MS	By MS/MS	9	10	9	8	5	10	carbohydrate catabolic process;carbohydrate metabolic process;catabolic process;cellular carbohydrate catabolic process;cellular carbohydrate metabolic process;cellular metabolic process;cellular process;disaccharide catabolic process;disaccharide metabolic process;glycoside catabolic process;glycoside metabolic process;macromolecule metabolic process;metabolic process;oligosaccharide catabolic p…	alpha,alpha-trehalase activity;catalytic activity;hydrolase activity;hydrolase activity, acting on glycosyl bonds;hydrolase activity, hydrolyzing O-glycosyl compounds;trehalase activity		cell part;membrane;plasma membrane	13	13	24.4	24.4	24.4	76.517	0	124.79	1834000000	51	13	12	12	13	12	9
O53923	O53923	>tr|O53923|O53923_MYCTU Uncharacterized protein OS=Mycobacterium tuberculosis (strain ATCC 25618 / H37Rv) GN=Rv1676 PE=1 SV=1	14	0.144212	0.464903	29.3474	30.0827	30.0826	29.3153	29.5232	29.2795	29.1536	29.4104	29.4869	29.212	29.2167	29.1723	By MS/MS	By MS/MS	By MS/MS	By MS/MS	By MS/MS	By MS/MS	18	18	23	17	13	15		antioxidant activity;catalytic activity;oxidoreductase activity		cell part;membrane;plasma membrane	14	14	68.4	68.4	68.4	25.877	0	313.44	5048500000	104	14	12	13	13	12	11
Q10884	Q10884	>tr|Q10884|Q10884_MYCTU Formate hydrogenase OS=Mycobacterium tuberculosis (strain ATCC 25618 / H37Rv) GN=hycE PE=1 SV=1	3	0.117841	4.54037	23.3617	24.2594	17	17	17	17	17	23.6304	17	17	17	17	By MS/MS	By MS/MS	By matching	By matching	By matching	By MS/MS	0	1	0	0	0	1		binding;catalytic activity;cation binding;coenzyme binding;cofactor binding;ion binding;metal ion binding;NAD binding;NADH dehydrogenase (quinone) activity;NADH dehydrogenase (ubiquinone) activity;NADH dehydrogenase activity;nickel ion binding;nucleotide binding;oxidoreductase activity;oxidoreductase activity, acting on NADH or NADPH;oxidoreductase activity, acting on NADH or NADPH, quinone or si…		cell part;membrane;plasma membrane	3	3	6.9	6.9	6.9	53.489	0.001218	3.0686	30861000	2	3	1	2	0	0	0
O50411	O50411	>sp|O50411|VPC46_MYCTU Ribonuclease VapC46 OS=Mycobacterium tuberculosis (strain ATCC 25618 / H37Rv) GN=vapC46 PE=1 SV=3	7	0.797498	0.125532	26.2309	27.623	27.5135	27.0263	26.8122	27.1522	26.6897	26.9716	26.8972	26.7755	26.5087	26.5131	By MS/MS	By MS/MS	By MS/MS	By MS/MS	By MS/MS	By MS/MS	2	6	4	3	3	4	biological regulation;cellular metabolic process;cellular nitrogen compound metabolic process;cellular process;metabolic process;negative regulation of biological process;negative regulation of growth;nitrogen compound metabolic process;nucleic acid metabolic process;nucleic acid phosphodiester bond hydrolysis;nucleobase-containing compound metabolic process;primary metabolic process;regulation o…	binding;catalytic activity;cation binding;hydrolase activity;hydrolase activity, acting on ester bonds;ion binding;magnesium ion binding;metal ion binding;nuclease activity;ribonuclease activity		cell part;membrane;plasma membrane	7	7	45.4	45.4	45.4	14.317	0	14.483	880740000	22	7	5	7	7	7	7
O69693	O69693	>tr|O69693|O69693_MYCTU Alcohol dehydrogenase OS=Mycobacterium tuberculosis (strain ATCC 25618 / H37Rv) GN=Rv3726 PE=1 SV=1	5	0.00745289	-1.20363	25.8064	26.1825	26.2531	26.9411	27.6213	27.2904	25.8217	26.2677	25.8922	26.9111	27.1002	26.6724	By MS/MS	By MS/MS	By MS/MS	By MS/MS	By MS/MS	By MS/MS	0	3	2	4	2	3		binding;catalytic activity;cation binding;ion binding;metal ion binding;oxidoreductase activity;transition metal ion binding;zinc ion binding		cell part;membrane;plasma membrane	5	5	15.9	15.9	15.9	42.035	0	13.218	714270000	14	5	4	3	3	4	5
P95185	P95185	>tr|P95185|P95185_MYCTU NADPH:quinone oxidoreductase OS=Mycobacterium tuberculosis (strain ATCC 25618 / H37Rv) GN=fadB4 PE=1 SV=1	10	0.639536	-0.101142	28.5549	29.1843	28.909	28.8194	29.0572	29.075	28.5855	28.5466	28.2947	28.7144	28.7025	28.7747	By MS/MS	By MS/MS	By MS/MS	By MS/MS	By MS/MS	By MS/MS	8	6	7	9	5	6		binding;catalytic activity;cation binding;ion binding;metal ion binding;oxidoreductase activity;transition metal ion binding;zinc ion binding		cell part;membrane;plasma membrane	10	10	42.7	42.7	42.7	33.852	0	53.024	3106200000	41	10	10	9	9	10	9
P96826	P96826	>tr|P96826|P96826_MYCTU Possible quinone oxidoreductase (NADPH:quinone oxidoreductase) (Zeta-crystallin) OS=Mycobacterium tuberculosis (strain ATCC 25618 / H37Rv) GN=Rv0149 PE=1 SV=1	5	0.700231	-0.412965	25.1392	25.6193	24.1205	23.5921	26.4179	26.108	25.0742	24.9287	25.1868	25.3572	25.285	25.1903	By MS/MS	By matching	By matching	By MS/MS	By MS/MS	By MS/MS	3	0	0	1	0	1		binding;catalytic activity;cation binding;ion binding;metal ion binding;oxidoreductase activity;transition metal ion binding;zinc ion binding		cell part;membrane;plasma membrane	5	5	22	22	22	33.278	0	8.8015	281360000	5	5	3	4	3	2	3
P72043	P72043	>tr|P72043|P72043_MYCTU Probable oxidoreductase OS=Mycobacterium tuberculosis (strain ATCC 25618 / H37Rv) GN=Rv3777 PE=1 SV=2	8	0.700601	-0.0889587	27.1715	27.7079	27.8183	27.5371	27.6195	27.808	27.155	27.1824	27.2109	27.2557	27.3117	27.5603	By MS/MS	By MS/MS	By MS/MS	By MS/MS	By MS/MS	By MS/MS	2	6	6	5	3	4		binding;catalytic activity;cation binding;ion binding;metal ion binding;oxidoreductase activity;transition metal ion binding;zinc ion binding		cell part;membrane;plasma membrane	8	8	25.3	25.3	25.3	33.963	0	23.816	1243000000	26	8	6	7	6	7	6
O69686	O69686	>tr|O69686|O69686_MYCTU Conserved protein OS=Mycobacterium tuberculosis (strain ATCC 25618 / H37Rv) GN=Rv3719 PE=1 SV=1	15	0.70989	-0.177046	27.999	29.2394	29.2869	28.8276	28.9461	29.2827	28.3779	28.7357	28.7348	28.7442	28.5362	28.6037	By MS/MS	By MS/MS	By MS/MS	By MS/MS	By MS/MS	By MS/MS	13	8	11	13	9	9		binding;catalytic activity;coenzyme binding;cofactor binding;flavin adenine dinucleotide binding;oxidoreductase activity;oxidoreductase activity, acting on CH-OH group of donors;oxidoreductase activity, acting on the CH-OH group of donors, NAD or NADP as acceptor;UDP-N-acetylmuramate dehydrogenase activity		cell part;membrane;plasma membrane	15	15	33	33	33	53.006	0	90.308	3203700000	63	15	12	13	13	12	13
O50434	O50434	>tr|O50434|O50434_MYCTU Aminotransferase OS=Mycobacterium tuberculosis (strain ATCC 25618 / H37Rv) GN=Rv1178 PE=1 SV=1	8	0.00831649	0.630449	29.0439	29.1238	29.2112	28.2575	28.6465	28.5836	28.8279	28.5078	28.6517	28.3731	28.2826	28.3027	By MS/MS	By MS/MS	By MS/MS	By MS/MS	By MS/MS	By MS/MS	9	7	9	6	5	7	biosynthetic process;metabolic process	binding;catalytic activity;cofactor binding;pyridoxal phosphate binding;vitamin B6 binding;vitamin binding		cell part;membrane;plasma membrane	8	8	23.8	23.8	23.8	37.734	0	75.562	2903300000	43	8	8	6	6	6	6
P96221	P96221	>tr|P96221|P96221_MYCTU Uncharacterized protein OS=Mycobacterium tuberculosis (strain ATCC 25618 / H37Rv) GN=Rv3856c PE=1 SV=1	7	0.246151	0.434951	26.4921	27.1026	27.3854	26.1958	26.7099	26.7695	26.2635	26.6349	26.3494	26.4478	26.3096	26.6976	By MS/MS	By MS/MS	By MS/MS	By MS/MS	By MS/MS	By MS/MS	4	1	1	1	1	2	biosynthetic process;cellular biosynthetic process;cellular macromolecule biosynthetic process;cellular macromolecule metabolic process;cellular metabolic process;cellular nitrogen compound metabolic process;cellular process;DNA metabolic process;DNA replication;macromolecule biosynthetic process;macromolecule metabolic process;metabolic process;nitrogen compound metabolic process;nucleic acid me…	binding;catalytic activity;DNA binding;DNA polymerase activity;DNA-directed DNA polymerase activity;hydrolase activity;nucleic acid binding;nucleotidyltransferase activity;transferase activity;transferase activity, transferring phosphorus-containing groups		cell part;membrane;plasma membrane	7	7	20.6	20.6	20.6	36.701	0	21.738	714850000	10	7	5	5	6	3	4
O05877	O05877	>tr|O05877|O05877_MYCTU Polyphosphate kinase 2 OS=Mycobacterium tuberculosis (strain ATCC 25618 / H37Rv) GN=ppk2 PE=1 SV=1	14	0.646295	-0.112492	27.9313	28.4878	28.6796	28.542	28.4226	28.4715	27.9396	27.9898	28.2539	28.1331	28.1254	28.1314	By MS/MS	By MS/MS	By MS/MS	By MS/MS	By MS/MS	By MS/MS	6	9	8	12	10	9	biological regulation;biosynthetic process;cellular biosynthetic process;cellular macromolecule metabolic process;cellular metabolic process;cellular nitrogen compound biosynthetic process;cellular nitrogen compound metabolic process;cellular process;cellular protein metabolic process;growth;growth involved in symbiotic interaction;growth of symbiont in host;growth of symbiont in host cell;growth…	binding;catalytic activity;GTP binding;guanyl nucleotide binding;guanyl ribonucleotide binding;kinase activity;nucleotide binding;phosphotransferase activity, phosphate group as acceptor;polyphosphate kinase activity;purine nucleotide binding;purine ribonucleoside triphosphate binding;purine ribonucleotide binding;ribonucleotide binding;transferase activity;transferase activity, transferring phos…		cell part;membrane;plasma membrane	14	14	37.6	37.6	37.6	34.124	0	81.315	2185200000	54	14	12	10	10	13	11
O07256	O07256	>tr|O07256|O07256_MYCTU Conserved protein OS=Mycobacterium tuberculosis (strain ATCC 25618 / H37Rv) GN=Rv0332 PE=1 SV=1	11	0.852739	0.114493	27.4389	28.956	28.5792	27.4997	28.597	28.5339	27.6767	28.1364	27.6478	28.0358	28.1014	28.1282	By MS/MS	By MS/MS	By MS/MS	By MS/MS	By MS/MS	By MS/MS	5	6	6	4	7	9		binding;cation binding;ion binding;metal ion binding		cell part;membrane;plasma membrane	11	11	46.7	46.7	46.7	28.62	0	80.529	2088200000	37	11	7	10	10	6	10
P71814	P71814	>tr|P71814|P71814_MYCTU Possible two component system response transcriptional positive regulator PhoP OS=Mycobacterium tuberculosis (strain ATCC 25618 / H37Rv) GN=phoP PE=1 SV=1	13	0.770071	0.0786495	28.6849	29.385	29.3676	28.8693	29.1959	29.1364	28.6754	28.7334	28.8475	28.6872	28.831	28.7707	By MS/MS	By MS/MS	By MS/MS	By MS/MS	By MS/MS	By MS/MS	13	16	14	13	13	12	biological regulation;biosynthetic process;cellular biosynthetic process;cellular lipid metabolic process;cellular metabolic process;cellular process;cellular response to stimulus;establishment of localization;establishment of localization in cell;establishment of protein localization;glycolipid biosynthetic process;glycolipid metabolic process;intracellular signal transduction;lipid biosynthetic…	binding;DNA binding;molecular transducer activity;nucleic acid binding;signal transducer activity;two-component response regulator activity		cell part;membrane;plasma membrane	13	12	54.7	54.7	54.7	27.513	0	124.37	3520800000	81	13	11	13	11	12	12
O53830	O53830	>tr|O53830|O53830_MYCTU Transcriptional regulatory protein OS=Mycobacterium tuberculosis (strain ATCC 25618 / H37Rv) GN=Rv0818 PE=1 SV=3	15	0.77109	0.0612564	30.0751	30.5958	30.694	30.4262	30.446	30.3089	30.0643	29.9327	30.0222	30.2441	30.0992	30.1169	By MS/MS	By MS/MS	By MS/MS	By MS/MS	By MS/MS	By MS/MS	25	22	23	29	29	26	biological regulation;cellular process;cellular response to stimulus;intracellular signal transduction;metabolic process;nitrate assimilation;nitrate metabolic process;nitrogen compound metabolic process;nitrogen cycle metabolic process;positive regulation of biological process;positive regulation of biosynthetic process;positive regulation of cellular biosynthetic process;positive regulation of …	binding;DNA binding;molecular transducer activity;nucleic acid binding;signal transducer activity;two-component response regulator activity		cell part;membrane;plasma membrane	15	14	61.2	61.2	58.4	27.597	0	314.49	8726600000	154	15	13	14	14	14	14
O53623	O53623	>tr|O53623|O53623_MYCTU Probable transcriptional regulatory protein OS=Mycobacterium tuberculosis (strain ATCC 25618 / H37Rv) GN=Rv0078 PE=1 SV=1	3	0.46264	-1.3092	20.4685	25.0532	25.4726	24.6741	24.9339	25.314	17	17	17	17	17	25.0699	By MS/MS	By matching	By matching	By MS/MS	By matching	By MS/MS	1	0	0	0	0	0		binding;DNA binding;nucleic acid binding		cell part;membrane;plasma membrane	3	3	21.4	21.4	21.4	21.924	0.0085803	2.0259	183360000	1	3	1	1	1	2	1
O53661	O53661	>tr|O53661|O53661_MYCTU Possible transcriptional regulatory protein (Probably TetR-family) OS=Mycobacterium tuberculosis (strain ATCC 25618 / H37Rv) GN=Rv0238 PE=1 SV=1	6	0.383699	-0.178916	26.772	27.298	27.3378	27.3475	27.2987	27.2984	26.7103	26.7366	26.7933	27.2036	26.9923	26.9289	By MS/MS	By MS/MS	By MS/MS	By MS/MS	By MS/MS	By MS/MS	5	6	5	5	5	4		binding;DNA binding;nucleic acid binding		cell part;membrane;plasma membrane	6	6	29.4	29.4	29.4	22.496	0	18.511	950160000	30	6	6	5	5	5	5
O53323	O53323	>tr|O53323|O53323_MYCTU Probable transcriptional regulatory protein (Probably TetR/AcrR-family) OS=Mycobacterium tuberculosis (strain ATCC 25618 / H37Rv) GN=Rv3173c PE=1 SV=1	4	0.381448	0.40921	25.2851	26.2875	26.4205	25.2117	25.6079	25.946	25.5622	25.3236	25.0501	25.4845	25.5271	25.6897	By MS/MS	By MS/MS	By MS/MS	By MS/MS	By MS/MS	By MS/MS	1	6	3	3	3	3		binding;DNA binding;nucleic acid binding		cell part;membrane;plasma membrane	4	4	22.5	22.5	22.5	21.566	0	16.635	367250000	19	4	4	4	3	3	4
P96812	P96812	>tr|P96812|P96812_MYCTU Possible transcriptional regulatory protein OS=Mycobacterium tuberculosis (strain ATCC 25618 / H37Rv) GN=Rv0135c PE=1 SV=2	2	0.968518	-0.0155334	24.937	25.9142	26.1003	25.5364	25.6444	25.8173	24.9935	25.2551	25.4929	25.3822	25.3185	25.5258	By MS/MS	By MS/MS	By MS/MS	By matching	By MS/MS	By MS/MS	2	2	1	0	2	2		binding;DNA binding;nucleic acid binding		cell part;membrane;plasma membrane	2	2	13.9	13.9	13.9	21.975	0	25.266	327540000	9	2	2	2	2	2	2
P71738	P71738	>tr|P71738|P71738_MYCTU Conserved protein OS=Mycobacterium tuberculosis (strain ATCC 25618 / H37Rv) GN=Rv2405 PE=1 SV=1	4	0.57537	0.556035	25.1511	27.6978	27.2961	25.3501	26.9306	26.1961	17	26.8147	26.2521	17	26.3558	26.9838	By MS/MS	By MS/MS	By MS/MS	By MS/MS	By MS/MS	By MS/MS	2	3	4	1	4	4		binding;DNA binding;nucleic acid binding		cell part;membrane;plasma membrane	4	4	26.5	26.5	26.5	21.259	0	21.271	667320000	18	4	1	4	3	1	4
O53789	O53789	>tr|O53789|O53789_MYCTU Probable transcriptional regulatory protein (Possibly TetR-family) OS=Mycobacterium tuberculosis (strain ATCC 25618 / H37Rv) GN=Rv0681 PE=1 SV=3	5	0.0970869	1.14855	25.7208	27.055	26.8327	24.7827	25.9436	25.4365	25.4793	26.0414	25.5638	25.7488	26.043	25.5087	By MS/MS	By MS/MS	By MS/MS	By MS/MS	By MS/MS	By MS/MS	4	4	7	2	2	3		binding;DNA binding;nucleic acid binding		cell part;membrane;plasma membrane	5	5	33.2	33.2	33.2	21.262	0	26.634	453060000	22	5	4	4	5	3	3
O07252	O07252	>tr|O07252|O07252_MYCTU Possible transcriptional regulatory protein (Possibly TetR/AcrR-family) OS=Mycobacterium tuberculosis (strain ATCC 25618 / H37Rv) GN=Rv0328 PE=1 SV=1	6	0.420991	-0.335381	26.1322	27.2233	27.2794	27.1631	27.2552	27.2228	26.6231	26.6837	26.8694	26.6274	26.7587	26.8745	By MS/MS	By MS/MS	By MS/MS	By MS/MS	By MS/MS	By MS/MS	2	3	3	7	4	3		binding;DNA binding;nucleic acid binding		cell part;membrane;plasma membrane	6	6	34	34	34	21.411	0	13.654	860230000	22	6	3	5	4	6	5
O05858	O05858	>tr|O05858|O05858_MYCTU Probable transcriptional regulatory protein (Probably TetR-family) OS=Mycobacterium tuberculosis (strain ATCC 25618 / H37Rv) GN=Rv3208 PE=1 SV=1	12	0.180819	0.380235	29.0002	29.5035	29.7774	29.0727	28.9356	29.132	28.8783	28.8658	29.2046	28.7885	28.7898	28.8811	By MS/MS	By MS/MS	By MS/MS	By MS/MS	By MS/MS	By MS/MS	12	18	16	17	16	15		binding;DNA binding;nucleic acid binding		cell part;membrane;plasma membrane	12	12	72.4	72.4	72.4	25.166	0	290.42	3884700000	94	12	10	10	10	11	8
O53836	O53836	>tr|O53836|O53836_MYCTU Conserved protein OS=Mycobacterium tuberculosis (strain ATCC 25618 / H37Rv) GN=Rv0825c PE=1 SV=3	7	0.318172	0.484653	27.3783	28.2799	28.276	26.9697	27.4958	28.0148	27.4707	27.5622	27.4537	27.2703	27.1778	27.5236	By MS/MS	By MS/MS	By MS/MS	By MS/MS	By MS/MS	By MS/MS	6	6	4	3	3	5		binding;DNA binding;nucleic acid binding		cell part;membrane;plasma membrane	7	7	40.4	40.4	40.4	23.442	0	24.869	1417300000	27	7	6	6	5	4	5
P95100	P95100	>tr|P95100|P95100_MYCTU Possible transcriptional regulatory protein (Probably TetR-family) OS=Mycobacterium tuberculosis (strain ATCC 25618 / H37Rv) GN=Rv3058c PE=1 SV=4	4	0.371402	0.54509	25.7836	27.16	27.1373	25.6362	26.1539	26.6555	26.0107	26.3959	26.3216	25.7853	26.0416	26.2325	By MS/MS	By MS/MS	By MS/MS	By MS/MS	By MS/MS	By MS/MS	3	4	2	3	3	2		binding;DNA binding;nucleic acid binding		cell part;membrane;plasma membrane	4	4	31	31	31	23.835	0	61.33	587860000	17	4	3	4	4	3	3
P95103	P95103	>tr|P95103|P95103_MYCTU Possible transcriptional regulatory protein (Probably TetR-family) OS=Mycobacterium tuberculosis (strain ATCC 25618 / H37Rv) GN=Rv3055 PE=4 SV=4	3	0.16945	0.406295	26.4109	26.9218	27.2073	26.5256	26.3056	26.49	26.6196	26.1872	26.3796	26.1924	26.0895	26.1981	By MS/MS	By MS/MS	By MS/MS	By MS/MS	By MS/MS	By MS/MS	2	2	1	3	3	2		binding;DNA binding;nucleic acid binding		cell part;membrane;plasma membrane	3	3	14.2	14.2	14.2	22.083	0	3.3986	645120000	13	3	2	2	2	2	3
O53459	O53459	>tr|O53459|O53459_MYCTU Ribosome-binding ATPase YchF OS=Mycobacterium tuberculosis (strain ATCC 25618 / H37Rv) GN=ychF PE=1 SV=2	14	0.753984	-0.100674	28.3015	29.2974	29.0444	29.0187	28.9339	28.9928	28.4071	28.6321	28.6029	28.7794	28.5611	28.6407	By MS/MS	By MS/MS	By MS/MS	By MS/MS	By MS/MS	By MS/MS	6	9	11	10	10	9		binding;GTP binding;guanyl nucleotide binding;guanyl ribonucleotide binding;nucleotide binding;purine nucleotide binding;purine ribonucleoside triphosphate binding;purine ribonucleotide binding;ribonucleotide binding		cell part;membrane;plasma membrane	14	14	43.7	43.7	43.7	38.097	0	75.911	3135200000	55	14	9	12	10	10	11
O06302	O06302	>tr|O06302|O06302_MYCTU MerR family transcriptional regulator OS=Mycobacterium tuberculosis (strain ATCC 25618 / H37Rv) GN=hspR PE=1 SV=1	7	0.973624	0.0162487	25.9449	26.5763	27.0435	25.8361	26.8528	26.8271	26.1131	25.8678	26.4824	26.1794	26.2147	26.4051	By MS/MS	By MS/MS	By MS/MS	By MS/MS	By MS/MS	By MS/MS	3	4	5	3	4	4	biological regulation;negative regulation of biological process;negative regulation of biosynthetic process;negative regulation of cellular biosynthetic process;negative regulation of cellular macromolecule biosynthetic process;negative regulation of cellular metabolic process;negative regulation of cellular process;negative regulation of gene expression;negative regulation of macromolecule biosy…	binding;nucleic acid binding transcription factor activity;nucleotide binding;sequence-specific DNA binding transcription factor activity		cell part;membrane;plasma membrane	7	7	65.1	65.1	65.1	14.126	0	30.996	603150000	23	7	5	7	7	4	7
O53564	O53564	>tr|O53564|O53564_MYCTU Acetoacetate decarboxylase OS=Mycobacterium tuberculosis (strain ATCC 25618 / H37Rv) GN=Rv3519 PE=1 SV=1	16	0.737616	0.133988	28.8701	30.0758	29.8224	29.3319	29.4743	29.5601	28.8623	29.409	29.2861	29.0831	29.2038	29.2175	By MS/MS	By MS/MS	By MS/MS	By MS/MS	By MS/MS	By MS/MS	16	18	13	13	15	15		carbon-carbon lyase activity;carboxy-lyase activity;catalytic activity;lyase activity		cell part;membrane;plasma membrane	16	16	72.5	72.5	72.5	25.96	0	55.748	4784800000	90	16	15	15	15	16	14
P96935	P96935	>tr|P96935|P96935_MYCTU Hydrolase OS=Mycobacterium tuberculosis (strain ATCC 25618 / H37Rv) GN=lipG PE=1 SV=4	11	0.139703	0.564232	27.589	28.3643	28.5955	27.6733	27.6376	27.5452	27.4104	27.8417	27.7677	27.508	27.4852	27.3983	By MS/MS	By MS/MS	By MS/MS	By MS/MS	By MS/MS	By MS/MS	5	9	5	5	6	9	catabolic process;cellular catabolic process;cellular lipid catabolic process;cellular lipid metabolic process;cellular metabolic process;cellular process;glycerolipid catabolic process;glycerolipid metabolic process;lipid catabolic process;lipid metabolic process;metabolic process;primary metabolic process	carboxylic ester hydrolase activity;catalytic activity;hydrolase activity;hydrolase activity, acting on ester bonds;lipase activity;triglyceride lipase activity		cell part;membrane;plasma membrane	11	11	35.2	35.2	35.2	32.963	0	37.664	1571700000	39	11	9	9	10	8	8
O33185	O33185	>tr|O33185|O33185_MYCTU Possible bifunctional enzyme long-chain acyl-CoA synthase and lipase OS=Mycobacterium tuberculosis (strain ATCC 25618 / H37Rv) GN=Rv1683 PE=1 SV=3	48	0.693097	0.109803	31.6994	32.4236	32.4998	32.0533	32.0554	32.1847	31.6721	31.7946	31.9004	31.817	31.746	31.8238	By MS/MS	By MS/MS	By MS/MS	By MS/MS	By MS/MS	By MS/MS	60	62	69	70	61	69	growth	catalytic activity		cell part;membrane;plasma membrane	48	48	53.9	53.9	53.9	107.39	0	323.31	29122000000	391	48	42	43	43	45	43
O06315	O06315	>tr|O06315|O06315_MYCTU Conserved protein OS=Mycobacterium tuberculosis (strain ATCC 25618 / H37Rv) GN=Rv0365c PE=1 SV=2	6	0.151201	-0.555152	26.2826	25.9252	26.021	26.5282	27.1855	26.1805	25.9795	17	26.22	26.4579	26.5173	25.8131	By MS/MS	By MS/MS	By MS/MS	By MS/MS	By MS/MS	By MS/MS	3	0	0	2	2	2	growth;growth involved in symbiotic interaction;growth of symbiont in host;growth of symbiont in host cell;growth of symbiont involved in interaction with host;metabolic process	catalytic activity		cell part;membrane;plasma membrane	6	6	18.1	18.1	18.1	41.504	0	33.136	538910000	9	6	5	3	3	5	5
O53406	O53406	>tr|O53406|O53406_MYCTU Long-chain fatty acid--CoA ligase OS=Mycobacterium tuberculosis (strain ATCC 25618 / H37Rv) GN=fadD14 PE=1 SV=1	24	0.0452559	-0.676166	28.8787	29.6295	29.5109	29.9609	30.0153	30.0714	28.9321	28.9949	29.1865	29.585	29.7262	29.6488	By MS/MS	By MS/MS	By MS/MS	By MS/MS	By MS/MS	By MS/MS	18	22	18	23	27	27		catalytic activity		cell part;membrane;plasma membrane	24	24	45.1	45.1	45.1	59.624	0	165.14	5347500000	135	24	19	21	17	20	21
O06417	O06417	>tr|O06417|O06417_MYCTU Probable fatty-acid-CoA ligase FadD8 (Fatty-acid-CoA synthetase) (Fatty-acid-CoA synthase) OS=Mycobacterium tuberculosis (strain ATCC 25618 / H37Rv) GN=fadD8 PE=1 SV=1	14	0.429839	-0.366009	27.4891	28.4496	28.618	28.4273	28.24	28.9875	27.9303	27.7628	27.8454	28.2072	28.1599	28.4041	By MS/MS	By MS/MS	By MS/MS	By MS/MS	By MS/MS	By MS/MS	3	6	7	8	10	7		catalytic activity		cell part;membrane;plasma membrane	14	14	29.8	29.8	29.8	61.065	0	121.79	2177200000	41	14	9	11	9	12	12
O08343	O08343	>sp|O08343|TATD_MYCTU Uncharacterized metal-dependent hydrolase TatD OS=Mycobacterium tuberculosis (strain ATCC 25618 / H37Rv) GN=tatD PE=1 SV=1	10	0.0992295	0.59997	27.7368	28.4679	28.3024	27.8923	27.3037	27.5111	27.8221	27.846	27.7233	27.4521	26.8563	27.3272	By MS/MS	By MS/MS	By MS/MS	By MS/MS	By MS/MS	By MS/MS	6	5	4	5	4	4		catalytic activity;deoxyribonuclease activity;endodeoxyribonuclease activity;endodeoxyribonuclease activity, producing 5'-phosphomonoesters;endonuclease activity;endonuclease activity, active with either ribo- or deoxyribonucleic acids and producing 5'-phosphomonoesters;hydrolase activity;hydrolase activity, acting on ester bonds;nuclease activity		cell part;membrane;plasma membrane	10	10	41.3	41.3	41.3	29.083	0	35.371	1532100000	28	10	8	7	8	9	7
O05848	O05848	>tr|O05848|O05848_MYCTU Conserved protein OS=Mycobacterium tuberculosis (strain ATCC 25618 / H37Rv) GN=Rv3218 PE=1 SV=1	7	0.720359	-0.134232	26.9917	27.9313	28.0759	27.8273	27.9253	27.649	27.6632	27.3495	27.4664	27.4138	27.2599	27.3097	By MS/MS	By MS/MS	By MS/MS	By MS/MS	By MS/MS	By MS/MS	3	4	4	3	3	3	activation of protein kinase activity;activation of protein kinase C activity by G-protein coupled receptor protein signaling pathway;biological regulation;cell surface receptor linked signaling pathway;cellular process;cellular response to stimulus;G-protein coupled receptor protein signaling pathway;positive regulation of catalytic activity;positive regulation of kinase activity;positive regula…	catalytic activity;diacylglycerol kinase activity;kinase activity;NAD+ kinase activity;phosphotransferase activity, alcohol group as acceptor;transferase activity;transferase activity, transferring phosphorus-containing groups		cell part;membrane;plasma membrane	7	7	25.9	25.9	25.9	34.474	0	37.963	1375800000	20	7	4	6	6	7	7
O53161	O53161	>tr|O53161|O53161_MYCTU Probable thioredoxin TrxA OS=Mycobacterium tuberculosis (strain ATCC 25618 / H37Rv) GN=trxA PE=1 SV=2	3	0.15066	-0.551446	25.3981	24.6905	25.1424	26.0265	25.6356	25.2233	17	17	24.7385	17	25.1607	25.025	By MS/MS	By MS/MS	By MS/MS	By MS/MS	By MS/MS	By MS/MS	2	1	1	3	1	2	biological regulation;cell redox homeostasis;cellular homeostasis;cellular process;glycerol ether metabolic process;homeostatic process;metabolic process;organic ether metabolic process;regulation of biological process;regulation of biological quality;regulation of cellular process;small molecule metabolic process	catalytic activity;disulfide oxidoreductase activity;electron carrier activity;oxidoreductase activity;oxidoreductase activity, acting on a sulfur group of donors;protein disulfide oxidoreductase activity		cell part;membrane;plasma membrane	3	3	37.1	37.1	37.1	13.471	0	4.2002	267980000	10	3	2	1	2	2	2
O07178	O07178	>tr|O07178|O07178_MYCTU Peptidase OS=Mycobacterium tuberculosis (strain ATCC 25618 / H37Rv) GN=Rv0457c PE=1 SV=2	22	0.330684	0.267471	28.2951	29.0777	28.8793	28.3794	28.4928	28.5774	28.2749	28.2748	28.3827	28.3548	28.0976	28.2777	By MS/MS	By MS/MS	By MS/MS	By MS/MS	By MS/MS	By MS/MS	13	7	10	7	8	9	macromolecule metabolic process;metabolic process;primary metabolic process;protein metabolic process;proteolysis	catalytic activity;endopeptidase activity;hydrolase activity;peptidase activity;peptidase activity, acting on L-amino acid peptides;serine hydrolase activity;serine-type endopeptidase activity;serine-type peptidase activity		cell part;membrane;plasma membrane	22	22	38	38	38	74.463	0	138.57	2517200000	54	22	16	20	17	13	18
O33254	O33254	>tr|O33254|O33254_MYCTU Recombinase RecB OS=Mycobacterium tuberculosis (strain ATCC 25618 / H37Rv) GN=Rv2119 PE=1 SV=1	3	0.472676	0.60467	23.9705	25.4913	26.4895	24.3616	24.6706	25.1051	17	25.2202	25.3742	17	17	17	By matching	By MS/MS	By MS/MS	By matching	By matching	By matching	0	3	4	0	0	0		catalytic activity;exonuclease activity;hydrolase activity;hydrolase activity, acting on ester bonds;nuclease activity		cell part;membrane;plasma membrane	3	3	20.5	20.5	20.5	30.926	0	12.051	242180000	7	3	1	2	3	1	1
O53356	O53356	>tr|O53356|O53356_MYCTU Conserved protein OS=Mycobacterium tuberculosis (strain ATCC 25618 / H37Rv) GN=Rv3304 PE=1 SV=3	7	0.252491	0.45445	27.9216	28.7847	28.7199	27.6463	28.1043	28.3122	27.469	27.7875	27.6454	27.952	27.7965	27.8368	By MS/MS	By MS/MS	By MS/MS	By MS/MS	By MS/MS	By MS/MS	6	9	6	3	7	7	amine biosynthetic process;amine metabolic process;biosynthetic process;carboxylic acid biosynthetic process;carboxylic acid metabolic process;cellular amine metabolic process;cellular amino acid biosynthetic process;cellular amino acid metabolic process;cellular biosynthetic process;cellular ketone metabolic process;cellular metabolic process;cellular modified amino acid biosynthetic process;cel…	catalytic activity;gamma-glutamylcyclotransferase activity;transferase activity;transferase activity, transferring acyl groups;transferase activity, transferring amino-acyl groups		cell part;membrane;plasma membrane	7	7	59.1	59.1	59.1	17.488	0	77.544	1990700000	38	7	5	7	7	3	6
O69670	O69670	>sp|O69670|EGTC_MYCTU Gamma-glutamyl-hercynylcysteine sulfoxide hydrolase OS=Mycobacterium tuberculosis (strain ATCC 25618 / H37Rv) GN=egtC PE=1 SV=1	2	0.122009	3.99018	17	23.7159	22.2547	17	17	17	17	23.0868	17	17	17	17	By matching	By MS/MS	By matching	By matching	By matching	By matching	0	1	0	0	0	0	amine biosynthetic process;amine catabolic process;amine metabolic process;biosynthetic process;carboxylic acid biosynthetic process;carboxylic acid catabolic process;carboxylic acid metabolic process;catabolic process;cellular amine metabolic process;cellular amino acid biosynthetic process;cellular amino acid catabolic process;cellular amino acid metabolic process;cellular biosynthetic process;…	catalytic activity;hydrolase activity		cell part;membrane;plasma membrane	2	2	7.7	7.7	7.7	24.627	0.0089564	1.9679	18782000	1	2	0	2	1	0	0
P71725	P71725	>sp|P71725|OCTT_MYCTU Diglucosylglycerate octanoyltransferase OS=Mycobacterium tuberculosis (strain ATCC 25618 / H37Rv) GN=octT PE=1 SV=1	9	0.13437	0.735994	27.8147	28.4779	28.1466	28.0861	26.9683	27.1768	27.3271	28.0053	27.6101	27.3719	27.2575	27.3289	By MS/MS	By MS/MS	By MS/MS	By MS/MS	By MS/MS	By MS/MS	6	9	8	8	5	7	growth	catalytic activity;hydrolase activity		cell part;membrane;plasma membrane	9	9	52.6	52.6	52.6	27.225	0	49.963	1475000000	43	9	7	8	8	8	6
O06832	O06832	>tr|O06832|O06832_MYCTU Probable esterase LipO OS=Mycobacterium tuberculosis (strain ATCC 25618 / H37Rv) GN=lipO PE=1 SV=1	7	0.388819	-0.530652	25.579	27.3504	27.0376	27.2907	27.0747	27.1936	25.8315	26.6431	26.282	27.0417	26.9906	26.84	By MS/MS	By MS/MS	By MS/MS	By MS/MS	By MS/MS	By MS/MS	3	5	5	4	2	3	interaction with host;interspecies interaction between organisms;multi-organism process;response to biotic stimulus;response to defenses of other organism involved in symbiotic interaction;response to host;response to host defenses;response to host immune response;response to immune response of other organism involved in symbiotic interaction;response to other organism;response to stimulus	catalytic activity;hydrolase activity		cell part;membrane;plasma membrane	8	7	23.3	21.9	21.9	46.096	0	40.193	818020000	22	7	4	6	6	7	6
O53287	O53287	>tr|O53287|O53287_MYCTU Conserved protein OS=Mycobacterium tuberculosis (strain ATCC 25618 / H37Rv) GN=Rv3040c PE=1 SV=1	7	0.312307	0.509151	26.3426	27.507	27.658	26.9343	26.4324	26.6134	26.6903	26.7887	26.758	26.4014	26.3171	26.6759	By MS/MS	By MS/MS	By MS/MS	By MS/MS	By MS/MS	By MS/MS	4	3	5	3	2	3		catalytic activity;hydrolase activity		cell part;membrane;plasma membrane	7	7	33.7	33.7	33.7	31.485	0	32.807	809080000	20	7	5	5	6	6	3
O06418	O06418	>tr|O06418|O06418_MYCTU Amidohydrolase OS=Mycobacterium tuberculosis (strain ATCC 25618 / H37Rv) GN=Rv0552 PE=1 SV=3	9	0.563778	-0.45801	25.4889	27.3491	27.893	27.3776	27.3029	27.4245	17	26.8625	27.0623	26.9799	27.2359	27.2342	By MS/MS	By MS/MS	By MS/MS	By MS/MS	By MS/MS	By MS/MS	1	2	2	3	3	5		catalytic activity;hydrolase activity;hydrolase activity, acting on carbon-nitrogen (but not peptide) bonds		cell part;membrane;plasma membrane	9	9	15.9	15.9	15.9	57.339	0	16.17	987380000	16	9	3	5	6	8	7
O53619	O53619	>tr|O53619|O53619_MYCTU Conserved protein OS=Mycobacterium tuberculosis (strain ATCC 25618 / H37Rv) GN=Rv0074 PE=1 SV=1	7	0.686402	-0.138644	26.6341	27.0168	27.6838	27.3536	27.0747	27.3223	26.9116	26.4824	26.9105	26.9269	26.9662	26.7547	By MS/MS	By MS/MS	By MS/MS	By MS/MS	By MS/MS	By MS/MS	3	1	4	5	3	7		catalytic activity;hydrolase activity;hydrolase activity, acting on carbon-nitrogen (but not peptide) bonds		cell part;membrane;plasma membrane	7	7	25.3	25.3	25.3	42.791	0	42.923	936230000	23	7	5	6	7	7	6
O06803	O06803	>tr|O06803|O06803_MYCTU Conserved protein OS=Mycobacterium tuberculosis (strain ATCC 25618 / H37Rv) GN=Rv1770 PE=1 SV=1	12	0.078592	-0.434866	28.943	29.4924	29.3974	29.5639	29.781	29.7926	28.9943	28.9104	28.8843	29.439	29.4728	29.3492	By MS/MS	By MS/MS	By MS/MS	By MS/MS	By MS/MS	By MS/MS	12	13	11	11	15	14	macromolecule metabolic process;metabolic process;primary metabolic process;protein metabolic process;proteolysis	catalytic activity;hydrolase activity;peptidase activity		cell part;membrane;plasma membrane	12	12	39.5	39.5	39.5	45.972	0	179.58	4624600000	76	12	10	11	9	11	12
P0CH91	P0CH91	>sp|P0CH91|MMAA3_MYCTU Methoxy mycolic acid synthase MmaA3 OS=Mycobacterium tuberculosis (strain ATCC 25618 / H37Rv) GN=mmaA3 PE=1 SV=1	13	0.111463	0.531055	28.8567	29.6949	29.5037	28.7542	28.9426	28.7654	28.8533	28.9144	28.9138	28.6959	28.5589	28.6215	By MS/MS	By MS/MS	By MS/MS	By MS/MS	By MS/MS	By MS/MS	8	13	6	7	10	8	biosynthetic process;carboxylic acid biosynthetic process;carboxylic acid metabolic process;cell wall macromolecule biosynthetic process;cell wall macromolecule metabolic process;cell wall organization or biogenesis;cellular biosynthetic process;cellular cell wall macromolecule metabolic process;cellular cell wall organization or biogenesis;cellular component macromolecule biosynthetic process;ce…	catalytic activity;methyltransferase activity;O-methyltransferase activity;transferase activity;transferase activity, transferring one-carbon groups		cell part;membrane;plasma membrane	15	13	63.5	57	57	33.262	0	97.409	3541300000	52	13	11	13	11	9	11
P71847	P71847	>tr|P71847|P71847_MYCTU 2-nitropropane dioxygenase OS=Mycobacterium tuberculosis (strain ATCC 25618 / H37Rv) GN=Rv3553 PE=4 SV=3	4	0.202021	-0.64381	25.0666	23.9635	25.3119	25.4242	25.5625	25.2868	17	23.7869	24.3869	17	25.3098	17	By MS/MS	By matching	By MS/MS	By MS/MS	By MS/MS	By MS/MS	1	0	1	1	3	1		catalytic activity;monooxygenase activity;nitronate monooxygenase activity;oxidoreductase activity;oxidoreductase activity, acting on single donors with incorporation of molecular oxygen;oxidoreductase activity, acting on single donors with incorporation of molecular oxygen, incorporation of one atom of oxygen (internal monooxygenases or internal mixed function oxidases)		cell part;membrane;plasma membrane	4	4	17.5	17.5	17.5	36.83	0	17.386	228660000	7	4	2	2	2	2	3
O06348	O06348	>tr|O06348|O06348_MYCTU Probable short-chain type dehydrogenase/reductase OS=Mycobacterium tuberculosis (strain ATCC 25618 / H37Rv) GN=Rv3485c PE=1 SV=1	14	0.383667	-0.244945	30.1907	30.8993	30.9689	30.9013	30.994	30.8984	30.1724	30.2055	30.3752	30.7228	30.6714	30.6935	By MS/MS	By MS/MS	By MS/MS	By MS/MS	By MS/MS	By MS/MS	15	22	23	22	26	24	metabolic process;oxidation-reduction process	catalytic activity;oxidoreductase activity		cell part;membrane;plasma membrane	14	14	59.6	59.6	59.6	33.193	0	235.72	11475000000	132	14	14	14	13	13	14
O53613	O53613	>tr|O53613|O53613_MYCTU Probable oxidoreductase OS=Mycobacterium tuberculosis (strain ATCC 25618 / H37Rv) GN=Rv0068 PE=1 SV=1	12	0.49328	-0.20833	27.96	28.42	28.7778	28.3349	28.8291	28.6188	27.939	28.0484	28.2091	28.2244	28.2432	28.3683	By MS/MS	By MS/MS	By MS/MS	By MS/MS	By MS/MS	By MS/MS	7	8	13	11	6	6	metabolic process;oxidation-reduction process	catalytic activity;oxidoreductase activity		cell part;membrane;plasma membrane	14	12	52.5	48.5	48.5	32.398	0	90.061	2308200000	51	12	10	8	9	10	10
O53726	O53726	>tr|O53726|O53726_MYCTU Probable dehydrogenase/reductase OS=Mycobacterium tuberculosis (strain ATCC 25618 / H37Rv) GN=Rv0439c PE=1 SV=3	21	0.407337	0.31135	31.009	31.9535	32.0551	31.3683	31.4421	31.2731	30.9617	31.3135	31.3967	31.2306	31.0994	31.0557	By MS/MS	By MS/MS	By MS/MS	By MS/MS	By MS/MS	By MS/MS	36	36	41	25	28	35	metabolic process;oxidation-reduction process	catalytic activity;oxidoreductase activity		cell part;membrane;plasma membrane	21	19	81.7	81.7	75.2	33.65	0	323.31	19067000000	201	21	20	18	20	14	16
P95150	P95150	>tr|P95150|P95150_MYCTU Probable short-chain type dehydrogenase OS=Mycobacterium tuberculosis (strain ATCC 25618 / H37Rv) GN=Rv1865c PE=1 SV=2	11	0.652863	-0.24462	27.9687	29.5908	28.3767	29.0561	28.6346	28.9793	28.3739	28.6648	28.7208	28.3857	28.4907	28.3421	By MS/MS	By MS/MS	By MS/MS	By MS/MS	By MS/MS	By MS/MS	7	12	5	8	7	8	metabolic process;oxidation-reduction process	catalytic activity;oxidoreductase activity		cell part;membrane;plasma membrane	11	11	47.6	47.6	47.6	30.405	0	93.338	2923900000	47	11	7	10	5	9	9
O07749	O07749	>tr|O07749|O07749_MYCTU Probable short-chain type dehydrogenase/reductase OS=Mycobacterium tuberculosis (strain ATCC 25618 / H37Rv) GN=Rv1882c PE=1 SV=1	7	0.855275	0.0661144	26.0257	27.1471	26.4398	26.6381	26.3226	26.4537	26.2194	26.4071	26.2243	26.1234	26.1652	25.9846	By MS/MS	By MS/MS	By MS/MS	By MS/MS	By MS/MS	By MS/MS	1	2	1	3	5	3	metabolic process;oxidation-reduction process	catalytic activity;oxidoreductase activity		cell part;membrane;plasma membrane	7	7	25.6	25.6	25.6	30.01	0	8.6921	588240000	15	7	5	7	4	6	6
P95159	P95159	>tr|P95159|P95159_MYCTU Oxidoreductase OS=Mycobacterium tuberculosis (strain ATCC 25618 / H37Rv) GN=Rv1855c PE=1 SV=2	15	0.259214	-0.354334	29.527	30.379	30.2833	30.4175	30.4373	30.3974	29.7023	29.6452	29.8082	30.1632	30.0159	30.1725	By MS/MS	By MS/MS	By MS/MS	By MS/MS	By MS/MS	By MS/MS	12	17	14	13	22	20		catalytic activity;oxidoreductase activity;oxidoreductase activity, acting on paired donors, with incorporation or reduction of molecular oxygen		cell part;membrane;plasma membrane	15	15	54.4	54.4	54.4	33.22	0	103.74	7778800000	98	15	13	14	12	15	15
P71701	P71701	>tr|P71701|P71701_MYCTU 5,10-methylene tetrahydromethanopterin reductase OS=Mycobacterium tuberculosis (strain ATCC 25618 / H37Rv) GN=Rv0044c PE=1 SV=1	15	0.969479	0.0150795	29.3523	30.332	30.3669	29.7412	30.3023	29.9625	29.7257	29.4217	29.6749	29.6849	29.7879	29.771	By MS/MS	By MS/MS	By MS/MS	By MS/MS	By MS/MS	By MS/MS	20	25	23	26	28	21		catalytic activity;oxidoreductase activity;oxidoreductase activity, acting on paired donors, with incorporation or reduction of molecular oxygen		cell part;membrane;plasma membrane	15	15	50	50	50	28.524	0	112.4	6689300000	143	15	13	15	15	14	14
O53962	O53962	>tr|O53962|O53962_MYCTU Membrane protein OS=Mycobacterium tuberculosis (strain ATCC 25618 / H37Rv) GN=Rv1920 PE=1 SV=1	2	0.473925	-0.225512	24.7868	24.7463	24.7916	25.569	24.7567	24.6756	17	17	17	25.3683	17	17	By MS/MS	By matching	By MS/MS	By MS/MS	By MS/MS	By matching	1	0	1	1	2	0		catalytic activity;transferase activity;transferase activity, transferring acyl groups		cell part;membrane;plasma membrane	2	2	8	8	8	31.98	0	3.6652	191050000	5	2	2	1	1	2	2
O06830	O06830	>tr|O06830|O06830_MYCTU Glycerol acyltransferase OS=Mycobacterium tuberculosis (strain ATCC 25618 / H37Rv) GN=Rv1428c PE=1 SV=1	10	0.847422	-0.0999584	28.0705	29.1854	29.5162	28.645	29.3874	29.0396	28.5747	28.4647	28.5739	28.8314	28.7846	28.7898	By MS/MS	By MS/MS	By MS/MS	By MS/MS	By MS/MS	By MS/MS	8	9	9	10	13	11		catalytic activity;transferase activity;transferase activity, transferring acyl groups		cell part;membrane;plasma membrane	11	10	58.2	58.2	58.2	29.912	0	62.099	3334000000	60	10	6	8	7	7	9
O07809	O07809	>tr|O07809|O07809_MYCTU Acyltransferase OS=Mycobacterium tuberculosis (strain ATCC 25618 / H37Rv) GN=Rv3814c PE=1 SV=1	10	0.13376	0.349539	28.4942	28.8822	29.1173	28.4147	28.5561	28.4743	28.4231	28.5699	28.6111	27.9587	28.0341	28.2326	By MS/MS	By MS/MS	By MS/MS	By MS/MS	By MS/MS	By MS/MS	8	8	7	6	4	2		catalytic activity;transferase activity;transferase activity, transferring acyl groups		cell part;membrane;plasma membrane	10	10	37.9	37.9	37.9	29.291	0	27.399	2580700000	35	10	8	9	8	9	8
I6XF25	I6XF25	>tr|I6XF25|I6XF25_MYCTU Potassium transporter TrkA OS=Mycobacterium tuberculosis (strain ATCC 25618 / H37Rv) GN=ceoB PE=1 SV=1	18	0.86062	-0.0643113	29.5502	30.3565	30.6968	30.1697	30.3351	30.2915	29.6866	29.6918	29.9368	30.0466	29.9911	30.0744	By MS/MS	By MS/MS	By MS/MS	By MS/MS	By MS/MS	By MS/MS	13	15	18	13	14	15	cation transport;cellular potassium ion transport;cellular process;establishment of localization;ion transmembrane transport;ion transport;metal ion transport;monovalent inorganic cation transport;potassium ion transmembrane transport;potassium ion transport;transmembrane transport;transport	cation transmembrane transporter activity;inorganic cation transmembrane transporter activity;ion transmembrane transporter activity;metal ion transmembrane transporter activity;monovalent inorganic cation transmembrane transporter activity;potassium ion transmembrane transporter activity;substrate-specific transmembrane transporter activity;substrate-specific transporter activity;transmembrane t…		cell part;membrane;plasma membrane	18	18	85.5	85.5	85.5	24.239	0	173.97	7777700000	88	18	13	15	17	15	16
O53485	O53485	>tr|O53485|O53485_MYCTU ABC transporter OS=Mycobacterium tuberculosis (strain ATCC 25618 / H37Rv) GN=Rv2041c PE=1 SV=1	7	0.196987	-0.680005	25.5303	25.6526	25.3304	25.7645	25.7451	27.0437	25.6046	25.5694	25.3826	25.6899	25.6795	26.0297	By MS/MS	By MS/MS	By MS/MS	By MS/MS	By MS/MS	By MS/MS	2	4	3	3	4	5	carbohydrate transport;establishment of localization;growth;organic substance transport;transport	transporter activity		cell part;membrane;plasma membrane	7	7	16.9	16.9	16.9	47.876	0	18.247	394990000	21	7	5	5	5	5	6
O50464	O50464	>tr|O50464|O50464_MYCTU Membrane protein OS=Mycobacterium tuberculosis (strain ATCC 25618 / H37Rv) GN=Rv1249c PE=1 SV=1	3	0.377944	-2.6	24.7876	17	24.9547	24.8237	24.7784	24.9401	17	17	24.3176	17	17	17	By MS/MS	By matching	By MS/MS	By matching	By MS/MS	By MS/MS	1	0	0	0	1	1	active evasion of host immune response;active evasion of immune response of other organism involved in symbiotic interaction;avoidance of defenses of other organism involved in symbiotic interaction;avoidance of host defenses;defense response;evasion or tolerance of defense response of other organism involved in symbiotic interaction;evasion or tolerance of defenses of other organism involved in …			cell part;membrane;plasma membrane	3	3	14.9	14.9	14.9	27.571	0.0063091	2.2543	152140000	3	3	2	0	2	1	1
O53897	O53897	>tr|O53897|O53897_MYCTU Molybdenum cofactor biosynthesis protein OS=Mycobacterium tuberculosis (strain ATCC 25618 / H37Rv) GN=moaB2 PE=1 SV=3	11	0.999602	-8.58307e-05	30.8983	31.4221	31.3321	31.2153	31.2052	31.2322	30.6327	30.7678	30.5139	30.9914	30.8932	30.9073	By MS/MS	By MS/MS	By MS/MS	By MS/MS	By MS/MS	By MS/MS	20	22	25	21	22	22	aromatic compound biosynthetic process;biosynthetic process;cellular aromatic compound metabolic process;cellular biosynthetic process;cellular metabolic process;cellular nitrogen compound biosynthetic process;cellular nitrogen compound metabolic process;cellular process;coenzyme biosynthetic process;coenzyme metabolic process;cofactor biosynthetic process;cofactor metabolic process;heterocycle b…			cell part;membrane;plasma membrane	11	11	65.7	65.7	65.7	18.441	0	316.09	15073000000	132	11	10	10	11	10	10
O69732	O69732	>sp|O69732|ESPH_MYCTU ESX-1 secretion-associated protein EspH OS=Mycobacterium tuberculosis (strain ATCC 25618 / H37Rv) GN=espH PE=1 SV=1	3	0.0117613	0.939002	29.3116	29.8132	29.9098	28.5719	28.9367	28.709	29.3097	29.1856	29.131	28.5045	28.7846	28.411	By MS/MS	By MS/MS	By MS/MS	By MS/MS	By MS/MS	By MS/MS	7	8	7	6	7	6	biological regulation;interaction with host;interspecies interaction between organisms;modification by symbiont of host morphology or physiology;modification of morphology or physiology of other organism;modification of morphology or physiology of other organism involved in symbiotic interaction;modulation by organism of defense response of other organism involved in symbiotic interaction;modulat…			cell part;membrane;plasma membrane	3	3	23.5	23.5	23.5	19.945	0	126.24	3969900000	41	3	3	3	3	2	3
O07173	O07173	>tr|O07173|O07173_MYCTU DNA-binding protein OS=Mycobacterium tuberculosis (strain ATCC 25618 / H37Rv) GN=Rv0123 PE=1 SV=1	3	0.261404	0.310135	26.7758	27.429	27.5207	26.8627	26.9448	26.9876	26.9005	26.6675	26.9744	26.7482	26.537	26.6626	By MS/MS	By MS/MS	By MS/MS	By MS/MS	By MS/MS	By MS/MS	2	3	2	1	2	2	biological regulation;regulation of biological process;regulation of biosynthetic process;regulation of cellular biosynthetic process;regulation of cellular macromolecule biosynthetic process;regulation of cellular metabolic process;regulation of cellular process;regulation of gene expression;regulation of macromolecule biosynthetic process;regulation of macromolecule metabolic process;regulation…			cell part;membrane;plasma membrane	3	3	30.3	30.3	30.3	13.623	0	15.747	872420000	12	3	2	3	3	2	2
Q6MX39	Q6MX39	>sp|Q6MX39|UMAA_MYCTU S-adenosylmethionine-dependent methyltransferase UmaA OS=Mycobacterium tuberculosis (strain ATCC 25618 / H37Rv) GN=umaA PE=1 SV=1	21	0.364578	0.25048	31.7654	32.4745	32.4974	32.026	31.9006	32.0593	31.6325	31.8637	31.8664	31.7354	31.5977	31.7543	By MS/MS	By MS/MS	By MS/MS	By MS/MS	By MS/MS	By MS/MS	46	45	47	41	43	42	biosynthetic process;lipid biosynthetic process;lipid metabolic process;metabolic process;primary metabolic process			cell part;membrane;plasma membrane	21	20	79	79	75.5	33.095	0	323.31	28538000000	264	21	21	20	19	20	20
O06422	O06422	>tr|O06422|O06422_MYCTU Membrane protein OS=Mycobacterium tuberculosis (strain ATCC 25618 / H37Rv) GN=Rv0556 PE=1 SV=1	3	0.655128	0.150998	24.8002	24.8931	25.2548	24.5838	25.3926	24.5188	17	17	17	17	25.1065	17	By MS/MS	By matching	By MS/MS	By matching	By MS/MS	By MS/MS	1	0	0	0	2	1	growth			cell part;membrane;plasma membrane	3	3	26.3	26.3	26.3	18.757	0	10.364	193640000	4	3	2	1	2	1	3
O06578	O06578	>tr|O06578|O06578_MYCTU Conserved protein OS=Mycobacterium tuberculosis (strain ATCC 25618 / H37Rv) GN=Rv1126c PE=1 SV=1	8	0.623733	0.168272	26.6352	27.2699	27.3217	27.2517	26.9931	26.4772	26.1762	26.4822	26.6105	26.768	27.1082	26.7549	By MS/MS	By MS/MS	By MS/MS	By MS/MS	By MS/MS	By MS/MS	2	6	5	7	5	5	growth			cell part;membrane;plasma membrane	8	8	48.8	48.8	48.8	22.197	0	33.335	820610000	30	8	6	6	5	6	7
O86315	O86315	>tr|O86315|O86315_MYCTU Conserved protein OS=Mycobacterium tuberculosis (strain ATCC 25618 / H37Rv) GN=Rv1232c PE=1 SV=1	11	0.0776736	0.837766	27.299	28.3246	28.393	27.2179	27.1166	27.1687	27.2836	27.379	27.1436	27.3662	27.2534	27.3627	By MS/MS	By MS/MS	By MS/MS	By MS/MS	By MS/MS	By MS/MS	6	6	7	3	7	3	growth			cell part;membrane;plasma membrane	11	11	31.7	31.7	31.7	47.374	0	48.881	1306300000	32	11	6	10	11	5	7
O53167	O53167	>tr|O53167|O53167_MYCTU Membrane protein OS=Mycobacterium tuberculosis (strain ATCC 25618 / H37Rv) GN=Rv1476 PE=1 SV=1	4	0.685867	0.127626	27.1955	28.1158	28.0103	27.6882	27.6798	27.5707	27.2836	27.4551	27.3477	27.5278	27.3728	27.2801	By MS/MS	By MS/MS	By MS/MS	By MS/MS	By MS/MS	By MS/MS	7	7	8	6	6	8	growth			cell part;membrane;plasma membrane	4	4	30.6	30.6	30.6	19.601	0	63.054	1345500000	42	4	4	4	4	4	4
O06391	O06391	>sp|O06391|Y525_MYCTU Uncharacterized protein Rv0525 OS=Mycobacterium tuberculosis (strain ATCC 25618 / H37Rv) GN=Rv0525 PE=1 SV=1	14	0.40744	0.244644	29.3017	30.1675	29.9833	29.569	29.6191	29.5305	29.4318	29.3949	29.3882	29.3478	29.3422	29.2655	By MS/MS	By MS/MS	By MS/MS	By MS/MS	By MS/MS	By MS/MS	14	13	12	11	13	8	growth			cell part;membrane;plasma membrane	14	14	80.2	80.2	80.2	22.212	0	165.7	5325500000	71	14	12	13	12	14	13
O06813	O06813	>tr|O06813|O06813_MYCTU Oxidoreductase OS=Mycobacterium tuberculosis (strain ATCC 25618 / H37Rv) GN=opcA PE=1 SV=1	19	0.126793	0.603325	29.2862	30.0029	30.2825	29.0507	29.3426	29.3683	29.4488	29.3475	29.5377	28.9267	29.0217	29.0787	By MS/MS	By MS/MS	By MS/MS	By MS/MS	By MS/MS	By MS/MS	17	16	18	8	11	10	growth			cell part;membrane;plasma membrane	19	19	58.4	58.4	58.4	32.717	0	148.99	4966400000	80	19	14	17	16	16	16
O07420	O07420	>tr|O07420|O07420_MYCTU Membrane protein OS=Mycobacterium tuberculosis (strain ATCC 25618 / H37Rv) GN=Rv0176 PE=1 SV=1	6	0.355392	0.292568	28.08	28.9357	28.895	28.2904	28.3898	28.3528	28.1327	28.2933	28.3864	28.0354	28.0021	28.0724	By MS/MS	By MS/MS	By MS/MS	By MS/MS	By MS/MS	By MS/MS	7	9	8	9	8	8	growth;growth involved in symbiotic interaction;growth of symbiont in host;growth of symbiont in host cell;growth of symbiont involved in interaction with host			cell part;membrane;plasma membrane	6	6	21.1	21.1	21.1	35.437	0	41.693	2319200000	49	6	5	6	6	6	6
O07421	O07421	>tr|O07421|O07421_MYCTU Mammalian cell entry protein OS=Mycobacterium tuberculosis (strain ATCC 25618 / H37Rv) GN=Rv0177 PE=1 SV=1	9	0.272072	0.299445	28.8321	29.0207	29.1417	28.2662	28.9526	28.8774	28.6787	28.5804	28.7926	28.3246	28.367	28.4069	By MS/MS	By MS/MS	By MS/MS	By MS/MS	By MS/MS	By MS/MS	12	16	10	8	8	9	growth;growth involved in symbiotic interaction;growth of symbiont in host;growth of symbiont in host cell;growth of symbiont involved in interaction with host			cell part;membrane;plasma membrane	9	9	56	56	56	20.164	0	111.82	2950300000	63	9	8	7	7	7	8
P96210	P96210	>sp|P96210|ESPG1_MYCTU ESX-1 secretion-associated protein EspG1 OS=Mycobacterium tuberculosis (strain ATCC 25618 / H37Rv) GN=espG1 PE=1 SV=2	7	0.0489119	1.46966	27.4566	28.8373	29.0631	27.2094	27.0504	26.6883	27.7351	27.8075	28.0099	27.2896	27.1774	27.1692	By MS/MS	By MS/MS	By MS/MS	By MS/MS	By MS/MS	By MS/MS	4	8	9	8	6	4	response to chemical stimulus;response to hypoxia;response to oxygen levels;response to stimulus;response to stress			cell part;membrane;plasma membrane	7	7	36	36	36	30.064	0	81.812	1627000000	39	7	5	7	6	5	5
O53594	O53594	>tr|O53594|O53594_MYCTU Uncharacterized protein OS=Mycobacterium tuberculosis (strain ATCC 25618 / H37Rv) GN=Rv3916c PE=1 SV=1	7	0.859506	-0.0485783	27.1088	27.1346	26.7296	27.0743	27.4049	26.6395	26.6744	26.8304	26.4557	26.8368	26.8926	26.5603	By MS/MS	By MS/MS	By MS/MS	By MS/MS	By MS/MS	By MS/MS	3	4	2	3	4	3	response to nitrosative stress;response to stimulus;response to stress			cell part;membrane;plasma membrane	7	7	33.6	33.6	33.6	26.609	0	19.604	826910000	19	7	7	6	4	5	6
P96389	P96389	>tr|P96389|P96389_MYCTU Uncharacterized protein OS=Mycobacterium tuberculosis (strain ATCC 25618 / H37Rv) GN=Rv0207c PE=1 SV=3	8	0.0331191	1.11054	27.986	28.8416	28.9694	27.6326	27.6641	27.1686	28.0497	27.9429	28.0358	27.3372	27.6276	27.6441	By MS/MS	By MS/MS	By MS/MS	By MS/MS	By MS/MS	By MS/MS	3	9	8	4	3	2				cell part;membrane;plasma membrane	8	8	51.2	51.2	51.2	26.175	0	106.04	1844100000	29	8	7	8	8	7	6
O05436	O05436	>tr|O05436|O05436_MYCTU Conserved protein OS=Mycobacterium tuberculosis (strain ATCC 25618 / H37Rv) GN=Rv3909 PE=1 SV=1	8	0.346738	0.512975	25.9481	26.8827	26.6818	26.6065	25.2719	26.0953	17	17	17	25.6212	25.9624	25.9691	By MS/MS	By MS/MS	By MS/MS	By MS/MS	By MS/MS	By MS/MS	3	2	1	2	2	3				cell part;membrane;plasma membrane	8	8	12.5	12.5	12.5	83.908	0	15.079	510520000	13	8	4	5	3	5	3
O06608	O06608	>tr|O06608|O06608_MYCTU Bacteriophage protein OS=Mycobacterium tuberculosis (strain ATCC 25618 / H37Rv) GN=Rv1582c PE=4 SV=3	2	0.473065	0.345666	27.3285	28.695	28.5343	27.7018	27.9267	27.8923	17	17	17	17	17	27.6483	By MS/MS	By MS/MS	By MS/MS	By MS/MS	By MS/MS	By MS/MS	1	1	1	1	2	1				cell part;membrane;plasma membrane	2	2	3.2	3.2	3.2	52.4	0.0031987	2.6235	1714400000	7	2	2	2	2	2	2
P95233	P95233	>tr|P95233|P95233_MYCTU Uncharacterized protein OS=Mycobacterium tuberculosis (strain ATCC 25618 / H37Rv) GN=Rv2337c PE=1 SV=1	4	0.167687	-1.51541	22.1745	22.2382	24.4214	24.5386	23.5312	25.3105	17	17	17	17	17	25.0665	By matching	By matching	By matching	By MS/MS	By MS/MS	By MS/MS	0	0	0	0	1	2				cell part;membrane;plasma membrane	4	4	19.9	19.9	19.9	41.272	0	11.451	110260000	3	4	1	1	2	3	1
P95147	P95147	>tr|P95147|P95147_MYCTU Uncharacterized protein OS=Mycobacterium tuberculosis (strain ATCC 25618 / H37Rv) GN=Rv1868 PE=1 SV=2	2	0.933602	-0.269009	17	22.6178	23.6514	22.7976	24.2787	17	17	17	17	17	23.9926	17	By matching	By MS/MS	By matching	By matching	By MS/MS	By MS/MS	0	0	0	0	1	1				cell part;membrane;plasma membrane	2	2	3.4	3.4	3.4	74.396	0	3.7933	47255000	2	2	0	1	1	1	2
O53151	O53151	>tr|O53151|O53151_MYCTU DNA-binding protein OS=Mycobacterium tuberculosis (strain ATCC 25618 / H37Rv) GN=Rv1460 PE=1 SV=2	3	0.378302	-2.59237	23.9804	25.3991	17	24.4442	24.3012	25.4112	24.1701	17	17	24.2089	23.848	17	By MS/MS	By MS/MS	By MS/MS	By MS/MS	By MS/MS	By MS/MS	2	1	1	1	1	1				cell part;membrane;plasma membrane	3	3	13.1	13.1	13.1	28.179	0	12.633	148920000	7	3	3	2	1	2	2
O53298	O53298	>tr|O53298|O53298_MYCTU Uncharacterized protein OS=Mycobacterium tuberculosis (strain ATCC 25618 / H37Rv) GN=Rv3081 PE=1 SV=3	4	0.973596	0.0387815	22.3036	25.8642	25.0749	24.8011	24.2383	24.0869	17	24.5307	24.765	24.2646	24.6001	24.2963	By MS/MS	By MS/MS	By MS/MS	By MS/MS	By MS/MS	By matching	2	1	3	1	1	0				cell part;membrane;plasma membrane	4	4	10.9	10.9	10.9	45.82	0	17.002	168440000	8	4	2	4	3	3	2
O53408	O53408	>tr|O53408|O53408_MYCTU Uncharacterized protein OS=Mycobacterium tuberculosis (strain ATCC 25618 / H37Rv) GN=Rv1060 PE=1 SV=1	6	0.472575	-0.419208	26.4767	27.9315	28.1304	27.8812	28.109	27.8059	26.9837	27.0376	26.9434	27.8177	27.853	27.7129	By MS/MS	By MS/MS	By MS/MS	By MS/MS	By MS/MS	By MS/MS	2	3	5	5	6	6				cell part;membrane;plasma membrane	6	6	48.4	48.4	48.4	16.866	0	46.629	1414600000	27	6	4	5	5	4	5
O06583	O06583	>tr|O06583|O06583_MYCTU Conserved membrane protein OS=Mycobacterium tuberculosis (strain ATCC 25618 / H37Rv) GN=Rv1132 PE=1 SV=3	7	0.139071	-0.645135	26.7938	27.4096	27.2906	28.3995	27.5172	27.5127	26.9546	26.7773	27.0188	27.6052	27.435	27.5596	By MS/MS	By MS/MS	By MS/MS	By MS/MS	By MS/MS	By MS/MS	6	5	6	8	6	8				cell part;membrane;plasma membrane	7	7	11.3	11.3	11.3	64.019	0	24.794	1196400000	39	7	5	6	4	5	5
O53319	O53319	>tr|O53319|O53319_MYCTU Conserved protein OS=Mycobacterium tuberculosis (strain ATCC 25618 / H37Rv) GN=Rv3169 PE=1 SV=3	13	0.388178	-0.439345	27.7553	29.1079	29.0334	28.839	29.2027	29.1729	28.3306	28.2815	28.1457	28.6383	28.8165	28.9056	By MS/MS	By MS/MS	By MS/MS	By MS/MS	By MS/MS	By MS/MS	7	13	10	12	12	14				cell part;membrane;plasma membrane	13	13	43.9	43.9	43.9	41.759	0	93.319	3057800000	68	13	7	13	12	12	13
O06198	O06198	>tr|O06198|O06198_MYCTU Conserved protein OS=Mycobacterium tuberculosis (strain ATCC 25618 / H37Rv) GN=Rv2616 PE=1 SV=1	3	0.462701	-0.402233	25.5258	26.9338	26.7946	26.4279	27.1578	26.8753	25.9928	26.126	26.0343	26.5312	26.73	26.4914	By MS/MS	By MS/MS	By MS/MS	By MS/MS	By MS/MS	By MS/MS	1	4	5	3	4	5				cell part;membrane;plasma membrane	3	3	27.7	27.7	27.7	17.833	0	24.166	656030000	22	3	2	3	3	2	3
O06540	O06540	>tr|O06540|O06540_MYCTU Probable integral membrane protein OS=Mycobacterium tuberculosis (strain ATCC 25618 / H37Rv) GN=Rv1140 PE=1 SV=1	3	0.985106	-0.00897535	25.2048	26.5177	26.2438	26.4002	25.689	25.904	25.6476	25.4659	25.2143	25.819	26.0102	25.8793	By matching	By MS/MS	By MS/MS	By MS/MS	By MS/MS	By MS/MS	0	4	3	1	3	1				cell part;membrane;plasma membrane	3	3	7.1	7.1	7.1	30.425	0	6.7948	419660000	12	3	2	3	3	3	3
[truncated: 1,850 more rows]
[truncated: 9 more columns]
